# Supplementary material for: CDK1-driven phosphorylation networks promote glioblastoma progression via MAP1B-mediated microtubule destabilization
Source: Front Oncol. 2026 Jan 14;15:1646698. doi: 10.3389/fonc.2025.1646698 (PMC12846947; doi:10.3389/fonc.2025.1646698)
Supplement: Supplementary file 2 [file Table1.xlsx]

## Sheet: description
Tabel S1
sheet S1a	The down regulated TF phosphoproteins of CDK1/control.
sheet S1b	The down regulated CDK1-interacted protein.

## Sheet: 1a
Protein accession	Position	Amino acid	cdk1/Ctrl Ratio	cdk1/Ctrl P value	Regulated Type	Protein description	Gene name	Localization probability	Modified sequence	cdk1_1	cdk1_2	cdk1_3	Ctrl_1	Ctrl_2	Ctrl_3	Subcellular localization	KEGG KO No.	KEGG Gene	KEGG pathway	Biological Process	Cellular Component	Molecular Function	WikiPathways	Is_TF
P06400	826	T	0.0415329	0.000667043	Down	Retinoblastoma-associated protein OS=Homo sapiens OX=9606 GN=RB1 PE=1 SV=2	RB1	1	ISEGLPTPTKMT(1.0)PR	0.156267	0.079281	0.0787507	3.21092	2.87995	1.4766	nucleus	K06618	RB1; retinoblastoma-associated protein	map04110 Cell cycle; map04218 Cellular senescence	GO:0000003 reproduction; GO:0000070 mitotic sister chromatid segregation; GO:0000075 cell cycle checkpoint signaling; GO:0000082 G1/S transition of mitotic cell cycle; GO:0000083 regulation of transcription involved in G1/S transition of mitotic cell cycle; GO:0000122 negative regulation of transcription by RNA polymerase II; GO:0000278 mitotic cell cycle; GO:0000280 nuclear division; GO:0000819 …	GO:0000228 nuclear chromosome; GO:0000785 chromatin; GO:0005622 intracellular anatomical structure; GO:0005634 nucleus; GO:0005654 nucleoplasm; GO:0005667 transcription regulator complex; GO:0005694 chromosome; GO:0005819 spindle; GO:0005856 cytoskeleton; GO:0015630 microtubule cytoskeleton; GO:0016514 SWI/SNF complex; GO:0016604 nuclear body; GO:0016605 PML body; GO:0031974 membrane-enclosed lum…	GO:0000976 transcription cis-regulatory region binding; GO:0000987 cis-regulatory region sequence-specific DNA binding; GO:0001067 transcription regulatory region nucleic acid binding; GO:0003676 nucleic acid binding; GO:0003677 DNA binding; GO:0003690 double-stranded DNA binding; GO:0003700 DNA-binding transcription factor activity; GO:0003712 transcription coregulator activity; GO:0003713 trans…	WP4932 7Q1123 COPY NUMBER VARIATION SYNDROME;WP236 ADIPOGENESIS;WP138 ANDROGEN RECEPTOR SIGNALING PATHWAY;WP2586 ARYL HYDROCARBON RECEPTOR PATHWAY WP2586;WP2828 BLADDER CANCER;WP4262 BREAST CANCER PATHWAY;WP179 CELL CYCLE;WP4352 CILIARY LANDSCAPE;WP707 DNA DAMAGE RESPONSE;WP4320 EFFECT OF PROGERIN ON GENES INVOLVED IN HUTCHINSONGILFORD PROGERIA SYNDROME;WP314 FAS LIGAND PATHWAY AND STRESS INDUCTI…	Transcription factor
O95365	433	T	0.0930828	0.0162166	Down	Zinc finger and BTB domain-containing protein 7A OS=Homo sapiens OX=9606 GN=ZBTB7A PE=1 SV=1	ZBTB7A	1	KHT(1.0)GEKPYLCQQCGAAFAHNYDLK	0.25255	0.11979		2.62484	2.36966	1.00565	nucleus	K10494	ZBTB7; zinc finger and BTB domain-containing protein 7		GO:0000122 negative regulation of transcription by RNA polymerase II; GO:0001501 skeletal system development; GO:0002682 regulation of immune system process; GO:0002761 regulation of myeloid leukocyte differentiation; GO:0006355 regulation of transcription, DNA-templated; GO:0006357 regulation of transcription by RNA polymerase II; GO:0007275 multicellular organism development; GO:0009888 tissue …	GO:0005622 intracellular anatomical structure; GO:0005634 nucleus; GO:0043226 organelle; GO:0043227 membrane-bounded organelle; GO:0043229 intracellular organelle; GO:0043231 intracellular membrane-bounded organelle;	GO:0000976 transcription cis-regulatory region binding; GO:0000977 RNA polymerase II transcription regulatory region sequence-specific DNA binding; GO:0000978 RNA polymerase II cis-regulatory region sequence-specific DNA binding; GO:0000981 DNA-binding transcription factor activity, RNA polymerase II-specific; GO:0000987 cis-regulatory region sequence-specific DNA binding; GO:0001067 transcriptio…	WP4754 IL18 SIGNALING PATHWAY	Transcription factor
Q9BQG0	1159	S	0.111898	0.002921	Down	Myb-binding protein 1A OS=Homo sapiens OX=9606 GN=MYBBP1A PE=1 SV=2	MYBBP1A	1	EIPS(1.0)ATQS(1.0)PISK	0.183134	0.247303		2.13832	2.28582	1.3459	nucleus	K02331	POL5, MYBBP1A; DNA polymerase phi [EC:2.7.7.7]		GO:0006091 generation of precursor metabolites and energy; GO:0006355 regulation of transcription, DNA-templated; GO:0006356 regulation of transcription by RNA polymerase I; GO:0006915 apoptotic process; GO:0006950 response to stress; GO:0007154 cell communication; GO:0007165 signal transduction; GO:0007623 circadian rhythm; GO:0008152 metabolic process; GO:0008219 cell death; GO:0009267 cellular…	GO:0005622 intracellular anatomical structure; GO:0005634 nucleus; GO:0005654 nucleoplasm; GO:0005730 nucleolus; GO:0005737 cytoplasm; GO:0031074 nucleocytoplasmic transport complex; GO:0031974 membrane-enclosed lumen; GO:0031981 nuclear lumen; GO:0032991 protein-containing complex; GO:0042564 NLS-dependent protein nuclear import complex; GO:0043226 organelle; GO:0043227 membrane-bounded organell…	GO:0000976 transcription cis-regulatory region binding; GO:0000977 RNA polymerase II transcription regulatory region sequence-specific DNA binding; GO:0000978 RNA polymerase II cis-regulatory region sequence-specific DNA binding; GO:0000987 cis-regulatory region sequence-specific DNA binding; GO:0001067 transcription regulatory region nucleic acid binding; GO:0003676 nucleic acid binding; GO:0003…	WP4932 7Q1123 COPY NUMBER VARIATION SYNDROME;WP3594 CIRCADIAN RHYTHM GENES;WP1541 ENERGY METABOLISM	Transcription factor
P02545	636	S	0.115849	0.00845159	Down	Prelamin-A/C OS=Homo sapiens OX=9606 GN=LMNA PE=1 SV=1	LMNA	1	SVGGSGGGS(1.0)FGDNLVTR	0.547411	0.137162	0.147257	1.8774	1.99567	3.30722	nucleus	K12641	LMNA; lamin A/C	map04210 Apoptosis	GO:0000003 reproduction; GO:0000226 microtubule cytoskeleton organization; GO:0000278 mitotic cell cycle; GO:0000280 nuclear division; GO:0000910 cytokinesis; GO:0001654 eye development; GO:0001666 response to hypoxia; GO:0001745 compound eye morphogenesis; GO:0001763 morphogenesis of a branching structure; GO:0002009 morphogenesis of an epithelium; GO:0002682 regulation of immune system process;…	GO:0005622 intracellular anatomical structure; GO:0005634 nucleus; GO:0005635 nuclear envelope; GO:0005638 lamin filament; GO:0005652 nuclear lamina; GO:0005654 nucleoplasm; GO:0005737 cytoplasm; GO:0005829 cytosol; GO:0005856 cytoskeleton; GO:0005882 intermediate filament; GO:0012505 endomembrane system; GO:0016020 membrane; GO:0016363 nuclear matrix; GO:0031090 organelle membrane; GO:0031965 nu…	GO:0005102 signaling receptor binding; GO:0005198 structural molecule activity; GO:0005488 binding; GO:0005515 protein binding; GO:0008157 protein phosphatase 1 binding; GO:0019899 enzyme binding; GO:0019902 phosphatase binding; GO:0019903 protein phosphatase binding; GO:0042393 histone binding; GO:0042802 identical protein binding;	WP5104 ACQUIRED PARTIAL LIPODYSTROPHY BARRAQUERSIMONS SYNDROME;WP236 ADIPOGENESIS;WP2118 ARRHYTHMOGENIC RIGHT VENTRICULAR CARDIOMYOPATHY;WP5102 FAMILIAL PARTIAL LIPODYSTROPHY FPLD;WP314 FAS LIGAND PATHWAY AND STRESS INDUCTION OF HEAT SHOCK PROTEINS;WP4844 INFLUENCE OF LAMINOPATHIES ON WNT SIGNALING;WP4758 NEPHROTIC SYNDROME;WP4879 OVERLAP BETWEEN SIGNAL TRANSDUCTION PATHWAYS CONTRIBUTING TO LMNA …	Transcription factor
Q9NYF8	450	S	0.119356	0.00898514	Down	Bcl-2-associated transcription factor 1 OS=Homo sapiens OX=9606 GN=BCLAF1 PE=1 SV=2	BCLAF1	1	GNRES(1.0)DGFR	0.214362	0.317348	0.140517	0.827421	1.98004	2.82466	nucleus	K13087	BCLAF1; bcl2 associated transcription factor 1		GO:0000266 mitochondrial fission; GO:0006091 generation of precursor metabolites and energy; GO:0006355 regulation of transcription, DNA-templated; GO:0006915 apoptotic process; GO:0006950 response to stress; GO:0006996 organelle organization; GO:0007005 mitochondrion organization; GO:0008152 metabolic process; GO:0008219 cell death; GO:0009060 aerobic respiration; GO:0009889 regulation of biosyn…	GO:0005622 intracellular anatomical structure; GO:0005634 nucleus; GO:0005654 nucleoplasm; GO:0005737 cytoplasm; GO:0005739 mitochondrion; GO:0016604 nuclear body; GO:0016607 nuclear speck; GO:0031974 membrane-enclosed lumen; GO:0031981 nuclear lumen; GO:0043226 organelle; GO:0043227 membrane-bounded organelle; GO:0043229 intracellular organelle; GO:0043231 intracellular membrane-bounded organell…	GO:0003676 nucleic acid binding; GO:0003677 DNA binding; GO:0005488 binding; GO:0097159 organic cyclic compound binding; GO:1901363 heterocyclic compound binding;	WP2916 INTERACTOME OF POLYCOMB REPRESSIVE COMPLEX 2 PRC2	Transcription factor
P38432	303	T	0.121766	0.00980874	Down	Coilin OS=Homo sapiens OX=9606 GN=COIL PE=1 SV=1	COIL	0.997	LGFSLT(0.997)PSK	0.570479	0.118314	0.191532	2.78614	2.79048	1.65304	nucleus	K13150	COIL, CLN80; coilin		GO:0008152 metabolic process;	GO:0001650 fibrillar center; GO:0001674 female germ cell nucleus; GO:0005622 intracellular anatomical structure; GO:0005634 nucleus; GO:0005654 nucleoplasm; GO:0005730 nucleolus; GO:0015030 Cajal body; GO:0016604 nuclear body; GO:0031974 membrane-enclosed lumen; GO:0031981 nuclear lumen; GO:0043073 germ cell nucleus; GO:0043226 organelle; GO:0043227 membrane-bounded organelle; GO:0043228 non-memb…	GO:0003824 catalytic activity; GO:0005488 binding; GO:0005515 protein binding; GO:0008022 protein C-terminus binding; GO:0015036 disulfide oxidoreductase activity; GO:0016491 oxidoreductase activity; GO:0016667 oxidoreductase activity, acting on a sulfur group of donors; GO:0042802 identical protein binding;		Transcription factor
P06400	811	S	0.122793	0.000967288	Down	Retinoblastoma-associated protein OS=Homo sapiens OX=9606 GN=RB1 PE=1 SV=2	RB1	1	IPGGNIYISPLKS(1.0)PYK	0.353454	0.20327	0.26032	2.66914	2.48025	1.50445	nucleus	K06618	RB1; retinoblastoma-associated protein	map04110 Cell cycle; map04218 Cellular senescence	GO:0000003 reproduction; GO:0000070 mitotic sister chromatid segregation; GO:0000075 cell cycle checkpoint signaling; GO:0000082 G1/S transition of mitotic cell cycle; GO:0000083 regulation of transcription involved in G1/S transition of mitotic cell cycle; GO:0000122 negative regulation of transcription by RNA polymerase II; GO:0000278 mitotic cell cycle; GO:0000280 nuclear division; GO:0000819 …	GO:0000228 nuclear chromosome; GO:0000785 chromatin; GO:0005622 intracellular anatomical structure; GO:0005634 nucleus; GO:0005654 nucleoplasm; GO:0005667 transcription regulator complex; GO:0005694 chromosome; GO:0005819 spindle; GO:0005856 cytoskeleton; GO:0015630 microtubule cytoskeleton; GO:0016514 SWI/SNF complex; GO:0016604 nuclear body; GO:0016605 PML body; GO:0031974 membrane-enclosed lum…	GO:0000976 transcription cis-regulatory region binding; GO:0000987 cis-regulatory region sequence-specific DNA binding; GO:0001067 transcription regulatory region nucleic acid binding; GO:0003676 nucleic acid binding; GO:0003677 DNA binding; GO:0003690 double-stranded DNA binding; GO:0003700 DNA-binding transcription factor activity; GO:0003712 transcription coregulator activity; GO:0003713 trans…	WP4932 7Q1123 COPY NUMBER VARIATION SYNDROME;WP236 ADIPOGENESIS;WP138 ANDROGEN RECEPTOR SIGNALING PATHWAY;WP2586 ARYL HYDROCARBON RECEPTOR PATHWAY WP2586;WP2828 BLADDER CANCER;WP4262 BREAST CANCER PATHWAY;WP179 CELL CYCLE;WP4352 CILIARY LANDSCAPE;WP707 DNA DAMAGE RESPONSE;WP4320 EFFECT OF PROGERIN ON GENES INVOLVED IN HUTCHINSONGILFORD PROGERIA SYNDROME;WP314 FAS LIGAND PATHWAY AND STRESS INDUCTI…	Transcription factor
P06400	788	S	0.136839	0.0022411	Down	Retinoblastoma-associated protein OS=Homo sapiens OX=9606 GN=RB1 PE=1 SV=2	RB1	1	S(1.0)PYKFPSSPLR	0.34874	0.210349	0.238388	2.39996	2.27887	1.14903	nucleus	K06618	RB1; retinoblastoma-associated protein	map04110 Cell cycle; map04218 Cellular senescence	GO:0000003 reproduction; GO:0000070 mitotic sister chromatid segregation; GO:0000075 cell cycle checkpoint signaling; GO:0000082 G1/S transition of mitotic cell cycle; GO:0000083 regulation of transcription involved in G1/S transition of mitotic cell cycle; GO:0000122 negative regulation of transcription by RNA polymerase II; GO:0000278 mitotic cell cycle; GO:0000280 nuclear division; GO:0000819 …	GO:0000228 nuclear chromosome; GO:0000785 chromatin; GO:0005622 intracellular anatomical structure; GO:0005634 nucleus; GO:0005654 nucleoplasm; GO:0005667 transcription regulator complex; GO:0005694 chromosome; GO:0005819 spindle; GO:0005856 cytoskeleton; GO:0015630 microtubule cytoskeleton; GO:0016514 SWI/SNF complex; GO:0016604 nuclear body; GO:0016605 PML body; GO:0031974 membrane-enclosed lum…	GO:0000976 transcription cis-regulatory region binding; GO:0000987 cis-regulatory region sequence-specific DNA binding; GO:0001067 transcription regulatory region nucleic acid binding; GO:0003676 nucleic acid binding; GO:0003677 DNA binding; GO:0003690 double-stranded DNA binding; GO:0003700 DNA-binding transcription factor activity; GO:0003712 transcription coregulator activity; GO:0003713 trans…	WP4932 7Q1123 COPY NUMBER VARIATION SYNDROME;WP236 ADIPOGENESIS;WP138 ANDROGEN RECEPTOR SIGNALING PATHWAY;WP2586 ARYL HYDROCARBON RECEPTOR PATHWAY WP2586;WP2828 BLADDER CANCER;WP4262 BREAST CANCER PATHWAY;WP179 CELL CYCLE;WP4352 CILIARY LANDSCAPE;WP707 DNA DAMAGE RESPONSE;WP4320 EFFECT OF PROGERIN ON GENES INVOLVED IN HUTCHINSONGILFORD PROGERIA SYNDROME;WP314 FAS LIGAND PATHWAY AND STRESS INDUCTI…	Transcription factor
Q32MZ4	3	S	0.13811	0.000838973	Down	Leucine-rich repeat flightless-interacting protein 1 OS=Homo sapiens OX=9606 GN=LRRFIP1 PE=1 SV=2	LRRFIP1	1	MTS(1.0)PAAAQSR	0.226422	0.269412	0.333072	1.95113	2.05005		nucleus				GO:0000122 negative regulation of transcription by RNA polymerase II; GO:0001817 regulation of cytokine production; GO:0001819 positive regulation of cytokine production; GO:0006355 regulation of transcription, DNA-templated; GO:0006357 regulation of transcription by RNA polymerase II; GO:0009889 regulation of biosynthetic process; GO:0009890 negative regulation of biosynthetic process; GO:000989…	GO:0005622 intracellular anatomical structure; GO:0005634 nucleus; GO:0005737 cytoplasm; GO:0005829 cytosol; GO:0005856 cytoskeleton; GO:0005886 plasma membrane; GO:0016020 membrane; GO:0043226 organelle; GO:0043227 membrane-bounded organelle; GO:0043228 non-membrane-bounded organelle; GO:0043229 intracellular organelle; GO:0043231 intracellular membrane-bounded organelle; GO:0043232 intracellula…	GO:0000976 transcription cis-regulatory region binding; GO:0000977 RNA polymerase II transcription regulatory region sequence-specific DNA binding; GO:0000978 RNA polymerase II cis-regulatory region sequence-specific DNA binding; GO:0000981 DNA-binding transcription factor activity, RNA polymerase II-specific; GO:0000987 cis-regulatory region sequence-specific DNA binding; GO:0001067 transcriptio…	WP4754 IL18 SIGNALING PATHWAY	Transcription factor
P17096	53	T	0.153452	0.000530074	Down	High mobility group protein HMG-I/HMG-Y OS=Homo sapiens OX=9606 GN=HMGA1 PE=1 SV=3	HMGA1	1	EPSEVPT(1.0)PK	0.366776	0.298896	0.358114	2.7161	2.40598	1.54962	nucleus	K09282	HMGA1; high mobility group AT-hook protein 1		GO:0000003 reproduction; GO:0006139 nucleobase-containing compound metabolic process; GO:0006259 DNA metabolic process; GO:0006260 DNA replication; GO:0006261 DNA-dependent DNA replication; GO:0006268 DNA unwinding involved in DNA replication; GO:0006281 DNA repair; GO:0006284 base-excision repair; GO:0006323 DNA packaging; GO:0006325 chromatin organization; GO:0006333 chromatin assembly or disas…	GO:0000785 chromatin; GO:0000792 heterochromatin; GO:0005622 intracellular anatomical structure; GO:0005634 nucleus; GO:0005654 nucleoplasm; GO:0005667 transcription regulator complex; GO:0005694 chromosome; GO:0005737 cytoplasm; GO:0005829 cytosol; GO:0031974 membrane-enclosed lumen; GO:0031981 nuclear lumen; GO:0032991 protein-containing complex; GO:0035985 senescence-associated heterochromatin…	GO:0000976 transcription cis-regulatory region binding; GO:0000981 DNA-binding transcription factor activity, RNA polymerase II-specific; GO:0001067 transcription regulatory region nucleic acid binding; GO:0001228 DNA-binding transcription activator activity, RNA polymerase II-specific; GO:0003676 nucleic acid binding; GO:0003677 DNA binding; GO:0003680 minor groove of adenine-thymine-rich DNA bi…	WP4932 7Q1123 COPY NUMBER VARIATION SYNDROME;WP236 ADIPOGENESIS;WP4673 MALE INFERTILITY;WP5046 NAD METABOLISM IN ONCOGENEINDUCED SENESCENCE AND MITOCHONDRIAL DYSFUNCTIONASSOCIATED SENESCENCE;WP5094 OREXIN RECEPTOR PATHWAY;WP3527 PREIMPLANTATION EMBRYO	Transcription factor
P25490	348	T	0.169999	0.000371043	Down	Transcriptional repressor protein YY1 OS=Homo sapiens OX=9606 GN=YY1 PE=1 SV=2	YY1	1	HQLVHT(1.0)GEKPFQCTFEGCGK	0.409523	0.356991	0.267936	1.77384	2.44401	1.86721	nucleus	K09201	YY; transcription factor YY		GO:0000003 reproduction; GO:0000122 negative regulation of transcription by RNA polymerase II; GO:0000724 double-strand break repair via homologous recombination; GO:0000725 recombinational repair; GO:0000902 cell morphogenesis; GO:0000904 cell morphogenesis involved in differentiation; GO:0001654 eye development; GO:0001817 regulation of cytokine production; GO:0001818 negative regulation of cyt…	GO:0000228 nuclear chromosome; GO:0000785 chromatin; GO:0005622 intracellular anatomical structure; GO:0005634 nucleus; GO:0005654 nucleoplasm; GO:0005667 transcription regulator complex; GO:0005694 chromosome; GO:0005700 polytene chromosome; GO:0005703 polytene chromosome puff; GO:0005704 polytene chromosome band; GO:0005737 cytoplasm; GO:0016363 nuclear matrix; GO:0031011 Ino80 complex; GO:0031…	GO:0000217 DNA secondary structure binding; GO:0000400 four-way junction DNA binding; GO:0000976 transcription cis-regulatory region binding; GO:0000977 RNA polymerase II transcription regulatory region sequence-specific DNA binding; GO:0000978 RNA polymerase II cis-regulatory region sequence-specific DNA binding; GO:0000981 DNA-binding transcription factor activity, RNA polymerase II-specific; G…	WP5087 MALIGNANT PLEURAL MESOTHELIOMA;WP2817 MAMMARY GLAND DEVELOPMENT PATHWAY PREGNANCY AND LACTATION STAGE 3 OF 4;WP1982 STEROL REGULATORY ELEMENTBINDING PROTEINS SREBP SIGNALING	Transcription factor
P06400	795	S	0.180636	0.00241293	Down	Retinoblastoma-associated protein OS=Homo sapiens OX=9606 GN=RB1 PE=1 SV=2	RB1	1	FPSS(1.0)PLR	0.411897	0.360327	0.31505	2.62036	2.18357	1.21519	nucleus	K06618	RB1; retinoblastoma-associated protein	map04110 Cell cycle; map04218 Cellular senescence	GO:0000003 reproduction; GO:0000070 mitotic sister chromatid segregation; GO:0000075 cell cycle checkpoint signaling; GO:0000082 G1/S transition of mitotic cell cycle; GO:0000083 regulation of transcription involved in G1/S transition of mitotic cell cycle; GO:0000122 negative regulation of transcription by RNA polymerase II; GO:0000278 mitotic cell cycle; GO:0000280 nuclear division; GO:0000819 …	GO:0000228 nuclear chromosome; GO:0000785 chromatin; GO:0005622 intracellular anatomical structure; GO:0005634 nucleus; GO:0005654 nucleoplasm; GO:0005667 transcription regulator complex; GO:0005694 chromosome; GO:0005819 spindle; GO:0005856 cytoskeleton; GO:0015630 microtubule cytoskeleton; GO:0016514 SWI/SNF complex; GO:0016604 nuclear body; GO:0016605 PML body; GO:0031974 membrane-enclosed lum…	GO:0000976 transcription cis-regulatory region binding; GO:0000987 cis-regulatory region sequence-specific DNA binding; GO:0001067 transcription regulatory region nucleic acid binding; GO:0003676 nucleic acid binding; GO:0003677 DNA binding; GO:0003690 double-stranded DNA binding; GO:0003700 DNA-binding transcription factor activity; GO:0003712 transcription coregulator activity; GO:0003713 trans…	WP4932 7Q1123 COPY NUMBER VARIATION SYNDROME;WP236 ADIPOGENESIS;WP138 ANDROGEN RECEPTOR SIGNALING PATHWAY;WP2586 ARYL HYDROCARBON RECEPTOR PATHWAY WP2586;WP2828 BLADDER CANCER;WP4262 BREAST CANCER PATHWAY;WP179 CELL CYCLE;WP4352 CILIARY LANDSCAPE;WP707 DNA DAMAGE RESPONSE;WP4320 EFFECT OF PROGERIN ON GENES INVOLVED IN HUTCHINSONGILFORD PROGERIA SYNDROME;WP314 FAS LIGAND PATHWAY AND STRESS INDUCTI…	Transcription factor
P06748	199	T	0.18377	0.00434268	Down	Nucleophosmin OS=Homo sapiens OX=9606 GN=NPM1 PE=1 SV=2	NPM1	1	SIRDT(1.0)PAK	0.45676	0.222319	0.435136	2.07701	2.58894	1.39712	nucleus	K11276	NPM1; nucleophosmin 1		GO:0000054 ribosomal subunit export from nucleus; GO:0000055 ribosomal large subunit export from nucleus; GO:0000056 ribosomal small subunit export from nucleus; GO:0000226 microtubule cytoskeleton organization; GO:0000448 cleavage in ITS2 between 5.8S rRNA and LSU-rRNA of tricistronic rRNA transcript (SSU-rRNA, 5.8S rRNA, LSU-rRNA); GO:0000460 maturation of 5.8S rRNA; GO:0000463 maturation of LS…	GO:0000922 spindle pole; GO:0001652 granular component; GO:0005622 intracellular anatomical structure; GO:0005634 nucleus; GO:0005654 nucleoplasm; GO:0005730 nucleolus; GO:0005737 cytoplasm; GO:0005813 centrosome; GO:0005815 microtubule organizing center; GO:0005819 spindle; GO:0005829 cytosol; GO:0005840 ribosome; GO:0005856 cytoskeleton; GO:0015630 microtubule cytoskeleton; GO:0015934 large rib…	GO:0000166 nucleotide binding; GO:0001067 transcription regulatory region nucleic acid binding; GO:0002039 p53 binding; GO:0003676 nucleic acid binding; GO:0003677 DNA binding; GO:0003712 transcription coregulator activity; GO:0003713 transcription coactivator activity; GO:0003723 RNA binding; GO:0004857 enzyme inhibitor activity; GO:0004860 protein kinase inhibitor activity; GO:0005488 binding; …		Transcription factor
Q9BQG0	1290	S	0.213382	0.00190091	Down	Myb-binding protein 1A OS=Homo sapiens OX=9606 GN=MYBBP1A PE=1 SV=2	MYBBP1A	1	S(1.0)PLSALAR	0.556949	0.400962	0.40031	2.49623	2.42915	1.43981	nucleus	K02331	POL5, MYBBP1A; DNA polymerase phi [EC:2.7.7.7]		GO:0006091 generation of precursor metabolites and energy; GO:0006355 regulation of transcription, DNA-templated; GO:0006356 regulation of transcription by RNA polymerase I; GO:0006915 apoptotic process; GO:0006950 response to stress; GO:0007154 cell communication; GO:0007165 signal transduction; GO:0007623 circadian rhythm; GO:0008152 metabolic process; GO:0008219 cell death; GO:0009267 cellular…	GO:0005622 intracellular anatomical structure; GO:0005634 nucleus; GO:0005654 nucleoplasm; GO:0005730 nucleolus; GO:0005737 cytoplasm; GO:0031074 nucleocytoplasmic transport complex; GO:0031974 membrane-enclosed lumen; GO:0031981 nuclear lumen; GO:0032991 protein-containing complex; GO:0042564 NLS-dependent protein nuclear import complex; GO:0043226 organelle; GO:0043227 membrane-bounded organell…	GO:0000976 transcription cis-regulatory region binding; GO:0000977 RNA polymerase II transcription regulatory region sequence-specific DNA binding; GO:0000978 RNA polymerase II cis-regulatory region sequence-specific DNA binding; GO:0000987 cis-regulatory region sequence-specific DNA binding; GO:0001067 transcription regulatory region nucleic acid binding; GO:0003676 nucleic acid binding; GO:0003…	WP4932 7Q1123 COPY NUMBER VARIATION SYNDROME;WP3594 CIRCADIAN RHYTHM GENES;WP1541 ENERGY METABOLISM	Transcription factor
Q13428	914	T	0.215991	0.000211656	Down	Treacle protein OS=Homo sapiens OX=9606 GN=TCOF1 PE=1 SV=3	TCOF1	1	GAAPT(1.0)PPGK	0.516211	0.356609	0.433387	2.10569	2.13891	1.80289	nucleus	K14562	TCOF1; Treacher Collins syndrome protein	map03008 Ribosome biogenesis in eukaryotes	GO:0001501 skeletal system development; GO:0001837 epithelial to mesenchymal transition; GO:0006139 nucleobase-containing compound metabolic process; GO:0006351 transcription, DNA-templated; GO:0006360 transcription by RNA polymerase I; GO:0006417 regulation of translation; GO:0006725 cellular aromatic compound metabolic process; GO:0006807 nitrogen compound metabolic process; GO:0007275 multicel…	GO:0001650 fibrillar center; GO:0005622 intracellular anatomical structure; GO:0005634 nucleus; GO:0005730 nucleolus; GO:0005737 cytoplasm; GO:0005829 cytosol; GO:0031974 membrane-enclosed lumen; GO:0031981 nuclear lumen; GO:0043226 organelle; GO:0043227 membrane-bounded organelle; GO:0043228 non-membrane-bounded organelle; GO:0043229 intracellular organelle; GO:0043231 intracellular membrane-bou…	GO:0001042 RNA polymerase I core binding; GO:0005215 transporter activity; GO:0005488 binding; GO:0005515 protein binding; GO:0019899 enzyme binding; GO:0043175 RNA polymerase core enzyme binding; GO:0046982 protein heterodimerization activity; GO:0046983 protein dimerization activity; GO:0070063 RNA polymerase binding; GO:0097110 scaffold protein binding;		Transcription factor
P06400	821	T	0.217734	0.00118302	Down	Retinoblastoma-associated protein OS=Homo sapiens OX=9606 GN=RB1 PE=1 SV=2	RB1	1	ISEGLPT(1.0)PTK	0.494217	0.386399	0.391881	2.43252	2.02053	1.39123	nucleus	K06618	RB1; retinoblastoma-associated protein	map04110 Cell cycle; map04218 Cellular senescence	GO:0000003 reproduction; GO:0000070 mitotic sister chromatid segregation; GO:0000075 cell cycle checkpoint signaling; GO:0000082 G1/S transition of mitotic cell cycle; GO:0000083 regulation of transcription involved in G1/S transition of mitotic cell cycle; GO:0000122 negative regulation of transcription by RNA polymerase II; GO:0000278 mitotic cell cycle; GO:0000280 nuclear division; GO:0000819 …	GO:0000228 nuclear chromosome; GO:0000785 chromatin; GO:0005622 intracellular anatomical structure; GO:0005634 nucleus; GO:0005654 nucleoplasm; GO:0005667 transcription regulator complex; GO:0005694 chromosome; GO:0005819 spindle; GO:0005856 cytoskeleton; GO:0015630 microtubule cytoskeleton; GO:0016514 SWI/SNF complex; GO:0016604 nuclear body; GO:0016605 PML body; GO:0031974 membrane-enclosed lum…	GO:0000976 transcription cis-regulatory region binding; GO:0000987 cis-regulatory region sequence-specific DNA binding; GO:0001067 transcription regulatory region nucleic acid binding; GO:0003676 nucleic acid binding; GO:0003677 DNA binding; GO:0003690 double-stranded DNA binding; GO:0003700 DNA-binding transcription factor activity; GO:0003712 transcription coregulator activity; GO:0003713 trans…	WP4932 7Q1123 COPY NUMBER VARIATION SYNDROME;WP236 ADIPOGENESIS;WP138 ANDROGEN RECEPTOR SIGNALING PATHWAY;WP2586 ARYL HYDROCARBON RECEPTOR PATHWAY WP2586;WP2828 BLADDER CANCER;WP4262 BREAST CANCER PATHWAY;WP179 CELL CYCLE;WP4352 CILIARY LANDSCAPE;WP707 DNA DAMAGE RESPONSE;WP4320 EFFECT OF PROGERIN ON GENES INVOLVED IN HUTCHINSONGILFORD PROGERIA SYNDROME;WP314 FAS LIGAND PATHWAY AND STRESS INDUCTI…	Transcription factor
O95425	1120	S	0.222064	0.000589314	Down	Supervillin OS=Homo sapiens OX=9606 GN=SVIL PE=1 SV=2	SVIL	1	TPTGEGLLDS(1.0)PSK	0.510673	0.31167	0.448455	2.07984	1.82315	1.81968	nucleus	K10369	SVIL; supervillin		GO:0007275 multicellular organism development; GO:0007517 muscle organ development; GO:0007519 skeletal muscle tissue development; GO:0009888 tissue development; GO:0010564 regulation of cell cycle process; GO:0014706 striated muscle tissue development; GO:0032465 regulation of cytokinesis; GO:0032467 positive regulation of cytokinesis; GO:0032501 multicellular organismal process; GO:0032502 deve…	GO:0005622 intracellular anatomical structure; GO:0005634 nucleus; GO:0005737 cytoplasm; GO:0005829 cytosol; GO:0005856 cytoskeleton; GO:0005874 microtubule; GO:0005886 plasma membrane; GO:0015629 actin cytoskeleton; GO:0015630 microtubule cytoskeleton; GO:0016020 membrane; GO:0030016 myofibril; GO:0030496 midbody; GO:0032153 cell division site; GO:0032154 cleavage furrow; GO:0036449 microtubule …	GO:0003779 actin binding; GO:0005488 binding; GO:0005515 protein binding; GO:0008092 cytoskeletal protein binding; GO:0044877 protein-containing complex binding; GO:0051015 actin filament binding;		Transcription factor
Q13501	269	T	0.222219	0.0479082	Down	Sequestosome-1 OS=Homo sapiens OX=9606 GN=SQSTM1 PE=1 SV=1	SQSTM1	1	SRLT(1.0)PVSPESSSTEEK	0.423781	0.352417	0.521574	1.0888	0.928197	3.82307	nucleus	K14381	SQSTM1; sequestosome 1	map04137 Mitophagy - animal; map04140 Autophagy - animal; map04217 Necroptosis; map04218 Cellular senescence; map04380 Osteoclast differentiation	GO:0000122 negative regulation of transcription by RNA polymerase II; GO:0000422 autophagy of mitochondrion; GO:0000423 mitophagy; GO:0001932 regulation of protein phosphorylation; GO:0001934 positive regulation of protein phosphorylation; GO:0002931 response to ischemia; GO:0006355 regulation of transcription, DNA-templated; GO:0006357 regulation of transcription by RNA polymerase II; GO:0006464…	GO:0000323 lytic vacuole; GO:0000407 phagophore assembly site; GO:0000932 P-body; GO:0005622 intracellular anatomical structure; GO:0005634 nucleus; GO:0005654 nucleoplasm; GO:0005737 cytoplasm; GO:0005764 lysosome; GO:0005767 secondary lysosome; GO:0005773 vacuole; GO:0005776 autophagosome; GO:0005829 cytosol; GO:0005929 cilium; GO:0016234 inclusion body; GO:0016235 aggresome; GO:0016604 nuclear…	GO:0003712 transcription coregulator activity; GO:0003824 catalytic activity; GO:0004672 protein kinase activity; GO:0004674 protein serine/threonine kinase activity; GO:0005080 protein kinase C binding; GO:0005102 signaling receptor binding; GO:0005488 binding; GO:0005515 protein binding; GO:0016301 kinase activity; GO:0016740 transferase activity; GO:0016772 transferase activity, transferring p…	WP4932 7Q1123 COPY NUMBER VARIATION SYNDROME;WP2864 APOPTOSISRELATED NETWORK DUE TO ALTERED NOTCH3 IN OVARIAN CANCER;WP2380 BRAINDERIVED NEUROTROPHIC FACTOR BDNF SIGNALING PATHWAY;WP4874 CAMKK2 PATHWAY;WP4018 CLEAR CELL RENAL CELL CARCINOMA PATHWAYS;WP195 IL1 SIGNALING PATHWAY;WP3656 INTERLEUKIN1 INDUCED ACTIVATION OF NFKB;WP2884 NRF2 PATHWAY;WP2882 NUCLEAR RECEPTORS METAPATHWAY;WP2018 RANKLRANK …	Transcription factor
Q9BQG0	1241	S	0.229604	0.00130169	Down	Myb-binding protein 1A OS=Homo sapiens OX=9606 GN=MYBBP1A PE=1 SV=2	MYBBP1A	0.997	SPAPGAPTRS(0.997)PSTPAK	0.365069	0.543093	0.374364	2.09353	2.0817	1.41059	nucleus	K02331	POL5, MYBBP1A; DNA polymerase phi [EC:2.7.7.7]		GO:0006091 generation of precursor metabolites and energy; GO:0006355 regulation of transcription, DNA-templated; GO:0006356 regulation of transcription by RNA polymerase I; GO:0006915 apoptotic process; GO:0006950 response to stress; GO:0007154 cell communication; GO:0007165 signal transduction; GO:0007623 circadian rhythm; GO:0008152 metabolic process; GO:0008219 cell death; GO:0009267 cellular…	GO:0005622 intracellular anatomical structure; GO:0005634 nucleus; GO:0005654 nucleoplasm; GO:0005730 nucleolus; GO:0005737 cytoplasm; GO:0031074 nucleocytoplasmic transport complex; GO:0031974 membrane-enclosed lumen; GO:0031981 nuclear lumen; GO:0032991 protein-containing complex; GO:0042564 NLS-dependent protein nuclear import complex; GO:0043226 organelle; GO:0043227 membrane-bounded organell…	GO:0000976 transcription cis-regulatory region binding; GO:0000977 RNA polymerase II transcription regulatory region sequence-specific DNA binding; GO:0000978 RNA polymerase II cis-regulatory region sequence-specific DNA binding; GO:0000987 cis-regulatory region sequence-specific DNA binding; GO:0001067 transcription regulatory region nucleic acid binding; GO:0003676 nucleic acid binding; GO:0003…	WP4932 7Q1123 COPY NUMBER VARIATION SYNDROME;WP3594 CIRCADIAN RHYTHM GENES;WP1541 ENERGY METABOLISM	Transcription factor
Q13428	906	S	0.229617	0.00163143	Down	Treacle protein OS=Homo sapiens OX=9606 GN=TCOF1 PE=1 SV=3	TCOF1	1	AALAPAKES(1.0)PR	0.521876	0.354846	0.50139	2.38828	2.15309	1.4604	nucleus	K14562	TCOF1; Treacher Collins syndrome protein	map03008 Ribosome biogenesis in eukaryotes	GO:0001501 skeletal system development; GO:0001837 epithelial to mesenchymal transition; GO:0006139 nucleobase-containing compound metabolic process; GO:0006351 transcription, DNA-templated; GO:0006360 transcription by RNA polymerase I; GO:0006417 regulation of translation; GO:0006725 cellular aromatic compound metabolic process; GO:0006807 nitrogen compound metabolic process; GO:0007275 multicel…	GO:0001650 fibrillar center; GO:0005622 intracellular anatomical structure; GO:0005634 nucleus; GO:0005730 nucleolus; GO:0005737 cytoplasm; GO:0005829 cytosol; GO:0031974 membrane-enclosed lumen; GO:0031981 nuclear lumen; GO:0043226 organelle; GO:0043227 membrane-bounded organelle; GO:0043228 non-membrane-bounded organelle; GO:0043229 intracellular organelle; GO:0043231 intracellular membrane-bou…	GO:0001042 RNA polymerase I core binding; GO:0005215 transporter activity; GO:0005488 binding; GO:0005515 protein binding; GO:0019899 enzyme binding; GO:0043175 RNA polymerase core enzyme binding; GO:0046982 protein heterodimerization activity; GO:0046983 protein dimerization activity; GO:0070063 RNA polymerase binding; GO:0097110 scaffold protein binding;		Transcription factor
A6NFI3	854	T	0.230309	0.0020452	Down	Zinc finger protein 316 OS=Homo sapiens OX=9606 GN=ZNF316 PE=1 SV=1	ZNF316	1	THT(1.0)GEKPFR	0.485655	0.480936	0.371975	2.55298	1.35715	1.90191	nucleus	K09228	KRAB; KRAB domain-containing zinc finger protein		GO:0006355 regulation of transcription, DNA-templated; GO:0006357 regulation of transcription by RNA polymerase II; GO:0009889 regulation of biosynthetic process; GO:0010468 regulation of gene expression; GO:0010556 regulation of macromolecule biosynthetic process; GO:0019219 regulation of nucleobase-containing compound metabolic process; GO:0019222 regulation of metabolic process; GO:0031323 reg…		GO:0000981 DNA-binding transcription factor activity, RNA polymerase II-specific; GO:0003700 DNA-binding transcription factor activity; GO:0140110 transcription regulator activity;		Transcription factor
Q8NCD3	448	S	0.231091	0.00561147	Down	Holliday junction recognition protein OS=Homo sapiens OX=9606 GN=HJURP PE=1 SV=2	HJURP	1	EYCLS(1.0)PR	0.689055	0.272114	0.322454	1.84923	1.90374	1.80167	nucleus				GO:0006323 DNA packaging; GO:0006325 chromatin organization; GO:0006333 chromatin assembly or disassembly; GO:0006334 nucleosome assembly; GO:0006336 DNA replication-independent chromatin assembly; GO:0006338 chromatin remodeling; GO:0006996 organelle organization; GO:0007059 chromosome segregation; GO:0009987 cellular process; GO:0016043 cellular component organization; GO:0022607 cellular compo…	GO:0000775 chromosome, centromeric region; GO:0000776 kinetochore; GO:0000779 condensed chromosome, centromeric region; GO:0000793 condensed chromosome; GO:0005622 intracellular anatomical structure; GO:0005634 nucleus; GO:0005654 nucleoplasm; GO:0005694 chromosome; GO:0005730 nucleolus; GO:0005737 cytoplasm; GO:0005739 mitochondrion; GO:0005829 cytosol; GO:0031974 membrane-enclosed lumen; GO:003…	GO:0005488 binding; GO:0005515 protein binding; GO:0042393 histone binding; GO:0042802 identical protein binding;		Transcription factor
Q13428	156	S	0.231412	0.000420837	Down	Treacle protein OS=Homo sapiens OX=9606 GN=TCOF1 PE=1 SV=3	TCOF1	1	TVANLLSGKS(1.0)PR	0.447655	0.449295	0.320358	1.95525	1.8018	1.50329	nucleus	K14562	TCOF1; Treacher Collins syndrome protein	map03008 Ribosome biogenesis in eukaryotes	GO:0001501 skeletal system development; GO:0001837 epithelial to mesenchymal transition; GO:0006139 nucleobase-containing compound metabolic process; GO:0006351 transcription, DNA-templated; GO:0006360 transcription by RNA polymerase I; GO:0006417 regulation of translation; GO:0006725 cellular aromatic compound metabolic process; GO:0006807 nitrogen compound metabolic process; GO:0007275 multicel…	GO:0001650 fibrillar center; GO:0005622 intracellular anatomical structure; GO:0005634 nucleus; GO:0005730 nucleolus; GO:0005737 cytoplasm; GO:0005829 cytosol; GO:0031974 membrane-enclosed lumen; GO:0031981 nuclear lumen; GO:0043226 organelle; GO:0043227 membrane-bounded organelle; GO:0043228 non-membrane-bounded organelle; GO:0043229 intracellular organelle; GO:0043231 intracellular membrane-bou…	GO:0001042 RNA polymerase I core binding; GO:0005215 transporter activity; GO:0005488 binding; GO:0005515 protein binding; GO:0019899 enzyme binding; GO:0043175 RNA polymerase core enzyme binding; GO:0046982 protein heterodimerization activity; GO:0046983 protein dimerization activity; GO:0070063 RNA polymerase binding; GO:0097110 scaffold protein binding;		Transcription factor
P49711	346	T	0.251523	0.0213069	Down	Transcriptional repressor CTCF OS=Homo sapiens OX=9606 GN=CTCF PE=1 SV=1	CTCF	1	YKHT(1.0)HEKPFK	0.529872		0.391033	1.32445	2.67605	1.49148	nucleus	K23195	CTCF, CTCFL; transcriptional repressor CTCF		GO:0000122 negative regulation of transcription by RNA polymerase II; GO:0003002 regionalization; GO:0006139 nucleobase-containing compound metabolic process; GO:0006259 DNA metabolic process; GO:0006304 DNA modification; GO:0006305 DNA alkylation; GO:0006306 DNA methylation; GO:0006323 DNA packaging; GO:0006325 chromatin organization; GO:0006333 chromatin assembly or disassembly; GO:0006349 regu…	GO:0000775 chromosome, centromeric region; GO:0000793 condensed chromosome; GO:0005622 intracellular anatomical structure; GO:0005634 nucleus; GO:0005654 nucleoplasm; GO:0005694 chromosome; GO:0005730 nucleolus; GO:0031974 membrane-enclosed lumen; GO:0031981 nuclear lumen; GO:0043226 organelle; GO:0043227 membrane-bounded organelle; GO:0043228 non-membrane-bounded organelle; GO:0043229 intracellu…	GO:0000976 transcription cis-regulatory region binding; GO:0000977 RNA polymerase II transcription regulatory region sequence-specific DNA binding; GO:0000978 RNA polymerase II cis-regulatory region sequence-specific DNA binding; GO:0000981 DNA-binding transcription factor activity, RNA polymerase II-specific; GO:0000987 cis-regulatory region sequence-specific DNA binding; GO:0001067 transcriptio…	WP3584 MECP2 AND ASSOCIATED RETT SYNDROME;WP3995 PRION DISEASE PATHWAY;WP706 SUDDEN INFANT DEATH SYNDROME SIDS SUSCEPTIBILITY PATHWAYS	Transcription factor
Q9BQG0	1163	S	0.262048	0.0216654	Down	Myb-binding protein 1A OS=Homo sapiens OX=9606 GN=MYBBP1A PE=1 SV=2	MYBBP1A	1	EIPS(1.0)ATQS(1.0)PISK	0.507894	0.453239	0.51693	2.21848	2.55041	0.871538	nucleus	K02331	POL5, MYBBP1A; DNA polymerase phi [EC:2.7.7.7]		GO:0006091 generation of precursor metabolites and energy; GO:0006355 regulation of transcription, DNA-templated; GO:0006356 regulation of transcription by RNA polymerase I; GO:0006915 apoptotic process; GO:0006950 response to stress; GO:0007154 cell communication; GO:0007165 signal transduction; GO:0007623 circadian rhythm; GO:0008152 metabolic process; GO:0008219 cell death; GO:0009267 cellular…	GO:0005622 intracellular anatomical structure; GO:0005634 nucleus; GO:0005654 nucleoplasm; GO:0005730 nucleolus; GO:0005737 cytoplasm; GO:0031074 nucleocytoplasmic transport complex; GO:0031974 membrane-enclosed lumen; GO:0031981 nuclear lumen; GO:0032991 protein-containing complex; GO:0042564 NLS-dependent protein nuclear import complex; GO:0043226 organelle; GO:0043227 membrane-bounded organell…	GO:0000976 transcription cis-regulatory region binding; GO:0000977 RNA polymerase II transcription regulatory region sequence-specific DNA binding; GO:0000978 RNA polymerase II cis-regulatory region sequence-specific DNA binding; GO:0000987 cis-regulatory region sequence-specific DNA binding; GO:0001067 transcription regulatory region nucleic acid binding; GO:0003676 nucleic acid binding; GO:0003…	WP4932 7Q1123 COPY NUMBER VARIATION SYNDROME;WP3594 CIRCADIAN RHYTHM GENES;WP1541 ENERGY METABOLISM	Transcription factor
P25054	1100	S	0.262198	0.000927271	Down	Adenomatous polyposis coli protein OS=Homo sapiens OX=9606 GN=APC PE=1 SV=2	APC	1	FQPHFGQQECVS(1.0)PYR	0.515731	0.340577	0.470243	1.93379	1.69679	1.42877	nucleus	K02085	APC; adenomatosis polyposis coli protein	map04310 Wnt signaling pathway; map04390 Hippo signaling pathway; map04550 Signaling pathways regulating pluripotency of stem cells; map04810 Regulation of actin cytoskeleton	GO:0000003 reproduction; GO:0000075 cell cycle checkpoint signaling; GO:0000079 regulation of cyclin-dependent protein serine/threonine kinase activity; GO:0000226 microtubule cytoskeleton organization; GO:0000278 mitotic cell cycle; GO:0000281 mitotic cytokinesis; GO:0000820 regulation of glutamine family amino acid metabolic process; GO:0000902 cell morphogenesis; GO:0000904 cell morphogenesis …	GO:0000775 chromosome, centromeric region; GO:0000776 kinetochore; GO:0000922 spindle pole; GO:0001726 ruffle; GO:0005576 extracellular region; GO:0005622 intracellular anatomical structure; GO:0005634 nucleus; GO:0005635 nuclear envelope; GO:0005654 nucleoplasm; GO:0005694 chromosome; GO:0005737 cytoplasm; GO:0005794 Golgi apparatus; GO:0005813 centrosome; GO:0005815 microtubule organizing cente…	GO:0002020 protease binding; GO:0005198 structural molecule activity; GO:0005488 binding; GO:0005515 protein binding; GO:0008013 beta-catenin binding; GO:0008017 microtubule binding; GO:0008092 cytoskeletal protein binding; GO:0015631 tubulin binding; GO:0019207 kinase regulator activity; GO:0019887 protein kinase regulator activity; GO:0019899 enzyme binding; GO:0019900 kinase binding; GO:001990…	WP5124 ALZHEIMERS DISEASE;WP2059 ALZHEIMERS DISEASE AND MIRNA EFFECTS;WP2380 BRAINDERIVED NEUROTROPHIC FACTOR BDNF SIGNALING PATHWAY;WP4262 BREAST CANCER PATHWAY;WP4216 CHROMOSOMAL AND MICROSATELLITE INSTABILITY IN COLORECTAL CANCER;WP4352 CILIARY LANDSCAPE;WP5117 COHESIN COMPLEX CORNELIA DE LANGE SYNDROME;WP3286 COPPER HOMEOSTASIS;WP710 DNA DAMAGE RESPONSE ONLY ATM DEPENDENT;WP3931 EMBRYONIC STE…	Transcription factor
O96028	437	S	0.273111	0.00115281	Down	Histone-lysine N-methyltransferase NSD2 OS=Homo sapiens OX=9606 GN=NSD2 PE=1 SV=1	NSD2	1	GVGS(1.0)PPGR	0.551745	0.444472	0.588691	1.99916	2.31583	1.48818	nucleus	K11424	WHSC1, MMSET, NSD2; [histone H3]-lysine36 N-dimethyltransferase NSD2 [EC:2.1.1.357]	map00310 Lysine degradation; map01100 Metabolic pathways	GO:0000003 reproduction; GO:0000018 regulation of DNA recombination; GO:0000122 negative regulation of transcription by RNA polymerase II; GO:0000414 regulation of histone H3-K36 methylation; GO:0001501 skeletal system development; GO:0001932 regulation of protein phosphorylation; GO:0002637 regulation of immunoglobulin production; GO:0002639 positive regulation of immunoglobulin production; GO:0…	GO:0000228 nuclear chromosome; GO:0000775 chromosome, centromeric region; GO:0000785 chromatin; GO:0000792 heterochromatin; GO:0000803 sex chromosome; GO:0000805 X chromosome; GO:0005622 intracellular anatomical structure; GO:0005634 nucleus; GO:0005654 nucleoplasm; GO:0005694 chromosome; GO:0005700 polytene chromosome; GO:0005721 pericentric heterochromatin; GO:0005737 cytoplasm; GO:0030849 auto…	GO:0000976 transcription cis-regulatory region binding; GO:0000977 RNA polymerase II transcription regulatory region sequence-specific DNA binding; GO:0000978 RNA polymerase II cis-regulatory region sequence-specific DNA binding; GO:0000981 DNA-binding transcription factor activity, RNA polymerase II-specific; GO:0000987 cis-regulatory region sequence-specific DNA binding; GO:0001067 transcriptio…		Transcription factor
Q9NZJ0	490	S	0.273181	0.00796525	Down	Denticleless protein homolog OS=Homo sapiens OX=9606 GN=DTL PE=1 SV=3	DTL	1	GSVSSVS(1.0)PKPPSSFK	0.476936	0.398526	0.561175	1.97819	2.23575	1.04498	nucleus	K11790	DTL, CDT2, DCAF2; denticleless		GO:0000075 cell cycle checkpoint signaling; GO:0000077 DNA damage checkpoint signaling; GO:0000209 protein polyubiquitination; GO:0000278 mitotic cell cycle; GO:0000731 DNA synthesis involved in DNA repair; GO:0006139 nucleobase-containing compound metabolic process; GO:0006259 DNA metabolic process; GO:0006281 DNA repair; GO:0006301 postreplication repair; GO:0006464 cellular protein modificatio…	GO:0000151 ubiquitin ligase complex; GO:0005622 intracellular anatomical structure; GO:0005634 nucleus; GO:0005635 nuclear envelope; GO:0005654 nucleoplasm; GO:0005694 chromosome; GO:0005730 nucleolus; GO:0005737 cytoplasm; GO:0005813 centrosome; GO:0005815 microtubule organizing center; GO:0005829 cytosol; GO:0005856 cytoskeleton; GO:0012505 endomembrane system; GO:0015630 microtubule cytoskelet…	GO:0003676 nucleic acid binding; GO:0003677 DNA binding; GO:0003682 chromatin binding; GO:0005488 binding; GO:0031490 chromatin DNA binding; GO:0097159 organic cyclic compound binding; GO:1901363 heterocyclic compound binding;		Transcription factor
Q13428	533	T	0.277745	0.00261305	Down	Treacle protein OS=Homo sapiens OX=9606 GN=TCOF1 PE=1 SV=3	TCOF1	1	VGPAT(1.0)PSAQVGK	0.426101		0.355073	1.63055	1.40292	1.18536	nucleus	K14562	TCOF1; Treacher Collins syndrome protein	map03008 Ribosome biogenesis in eukaryotes	GO:0001501 skeletal system development; GO:0001837 epithelial to mesenchymal transition; GO:0006139 nucleobase-containing compound metabolic process; GO:0006351 transcription, DNA-templated; GO:0006360 transcription by RNA polymerase I; GO:0006417 regulation of translation; GO:0006725 cellular aromatic compound metabolic process; GO:0006807 nitrogen compound metabolic process; GO:0007275 multicel…	GO:0001650 fibrillar center; GO:0005622 intracellular anatomical structure; GO:0005634 nucleus; GO:0005730 nucleolus; GO:0005737 cytoplasm; GO:0005829 cytosol; GO:0031974 membrane-enclosed lumen; GO:0031981 nuclear lumen; GO:0043226 organelle; GO:0043227 membrane-bounded organelle; GO:0043228 non-membrane-bounded organelle; GO:0043229 intracellular organelle; GO:0043231 intracellular membrane-bou…	GO:0001042 RNA polymerase I core binding; GO:0005215 transporter activity; GO:0005488 binding; GO:0005515 protein binding; GO:0019899 enzyme binding; GO:0043175 RNA polymerase core enzyme binding; GO:0046982 protein heterodimerization activity; GO:0046983 protein dimerization activity; GO:0070063 RNA polymerase binding; GO:0097110 scaffold protein binding;		Transcription factor
Q8NCD3	201	S	0.281169	0.0216742	Down	Holliday junction recognition protein OS=Homo sapiens OX=9606 GN=HJURP PE=1 SV=2	HJURP	1	S(1.0)PGDPAKPASSPR	0.459345	0.416711	0.582748	2.28657	0.855319	2.04647	nucleus				GO:0006323 DNA packaging; GO:0006325 chromatin organization; GO:0006333 chromatin assembly or disassembly; GO:0006334 nucleosome assembly; GO:0006336 DNA replication-independent chromatin assembly; GO:0006338 chromatin remodeling; GO:0006996 organelle organization; GO:0007059 chromosome segregation; GO:0009987 cellular process; GO:0016043 cellular component organization; GO:0022607 cellular compo…	GO:0000775 chromosome, centromeric region; GO:0000776 kinetochore; GO:0000779 condensed chromosome, centromeric region; GO:0000793 condensed chromosome; GO:0005622 intracellular anatomical structure; GO:0005634 nucleus; GO:0005654 nucleoplasm; GO:0005694 chromosome; GO:0005730 nucleolus; GO:0005737 cytoplasm; GO:0005739 mitochondrion; GO:0005829 cytosol; GO:0031974 membrane-enclosed lumen; GO:003…	GO:0005488 binding; GO:0005515 protein binding; GO:0042393 histone binding; GO:0042802 identical protein binding;		Transcription factor
Q13428	381	S	0.285131	0.00717288	Down	Treacle protein OS=Homo sapiens OX=9606 GN=TCOF1 PE=1 SV=3	TCOF1	1	AASAPAKES(1.0)PR	0.756277	0.44985	0.42998	2.60804	1.54657	1.58348	nucleus	K14562	TCOF1; Treacher Collins syndrome protein	map03008 Ribosome biogenesis in eukaryotes	GO:0001501 skeletal system development; GO:0001837 epithelial to mesenchymal transition; GO:0006139 nucleobase-containing compound metabolic process; GO:0006351 transcription, DNA-templated; GO:0006360 transcription by RNA polymerase I; GO:0006417 regulation of translation; GO:0006725 cellular aromatic compound metabolic process; GO:0006807 nitrogen compound metabolic process; GO:0007275 multicel…	GO:0001650 fibrillar center; GO:0005622 intracellular anatomical structure; GO:0005634 nucleus; GO:0005730 nucleolus; GO:0005737 cytoplasm; GO:0005829 cytosol; GO:0031974 membrane-enclosed lumen; GO:0031981 nuclear lumen; GO:0043226 organelle; GO:0043227 membrane-bounded organelle; GO:0043228 non-membrane-bounded organelle; GO:0043229 intracellular organelle; GO:0043231 intracellular membrane-bou…	GO:0001042 RNA polymerase I core binding; GO:0005215 transporter activity; GO:0005488 binding; GO:0005515 protein binding; GO:0019899 enzyme binding; GO:0043175 RNA polymerase core enzyme binding; GO:0046982 protein heterodimerization activity; GO:0046983 protein dimerization activity; GO:0070063 RNA polymerase binding; GO:0097110 scaffold protein binding;		Transcription factor
Q92785	176	T	0.286414	0.00495613	Down	Zinc finger protein ubi-d4 OS=Homo sapiens OX=9606 GN=DPF2 PE=1 SV=2	DPF2	1	ILEPDDFLDDLDDEDYEEDT(1.0)PK	0.628593	0.299715	0.507839	1.58515	1.89984	1.52925	nucleus	K13196	DPF2, REQ; zinc finger protein ubi-d4		GO:0006355 regulation of transcription, DNA-templated; GO:0006357 regulation of transcription by RNA polymerase II; GO:0006915 apoptotic process; GO:0007154 cell communication; GO:0007165 signal transduction; GO:0008219 cell death; GO:0009889 regulation of biosynthetic process; GO:0009987 cellular process; GO:0010468 regulation of gene expression; GO:0010556 regulation of macromolecule biosynthet…	GO:0005622 intracellular anatomical structure; GO:0005634 nucleus; GO:0005654 nucleoplasm; GO:0005737 cytoplasm; GO:0005813 centrosome; GO:0005815 microtubule organizing center; GO:0005829 cytosol; GO:0005856 cytoskeleton; GO:0015630 microtubule cytoskeleton; GO:0031974 membrane-enclosed lumen; GO:0031981 nuclear lumen; GO:0043226 organelle; GO:0043227 membrane-bounded organelle; GO:0043228 non-m…	GO:0000981 DNA-binding transcription factor activity, RNA polymerase II-specific; GO:0003700 DNA-binding transcription factor activity; GO:0005488 binding; GO:0008270 zinc ion binding; GO:0043167 ion binding; GO:0043169 cation binding; GO:0046872 metal ion binding; GO:0046914 transition metal ion binding; GO:0140110 transcription regulator activity;	WP4204 TUMOR SUPPRESSOR ACTIVITY OF SMARCB1	Transcription factor
Q9UQR1	222	T	0.28715	0.00196198	Down	Zinc finger protein 148 OS=Homo sapiens OX=9606 GN=ZNF148 PE=1 SV=2	ZNF148	1	IHT(1.0)GEKPFR	0.478601	0.490401	0.309277	1.22911	1.59846	1.62404	nucleus	K24370	ZNF148; zinc finger protein 148		GO:0000003 reproduction; GO:0000122 negative regulation of transcription by RNA polymerase II; GO:0002376 immune system process; GO:0002520 immune system development; GO:0006139 nucleobase-containing compound metabolic process; GO:0006351 transcription, DNA-templated; GO:0006355 regulation of transcription, DNA-templated; GO:0006357 regulation of transcription by RNA polymerase II; GO:0006366 tra…	GO:0005622 intracellular anatomical structure; GO:0005634 nucleus; GO:0005737 cytoplasm; GO:0005794 Golgi apparatus; GO:0012505 endomembrane system; GO:0043226 organelle; GO:0043227 membrane-bounded organelle; GO:0043229 intracellular organelle; GO:0043231 intracellular membrane-bounded organelle;	GO:0000976 transcription cis-regulatory region binding; GO:0000977 RNA polymerase II transcription regulatory region sequence-specific DNA binding; GO:0000978 RNA polymerase II cis-regulatory region sequence-specific DNA binding; GO:0000981 DNA-binding transcription factor activity, RNA polymerase II-specific; GO:0000987 cis-regulatory region sequence-specific DNA binding; GO:0001067 transcriptio…		Transcription factor
Q9P2J8	467	T	0.28715	0.00196198	Down	Zinc finger protein 624 OS=Homo sapiens OX=9606 GN=ZNF624 PE=1 SV=3	ZNF624	1	IHT(1.0)GEKPFR	0.478601	0.490401	0.309277	1.22911	1.59846	1.62404	nucleus	K09228	KRAB; KRAB domain-containing zinc finger protein		GO:0000122 negative regulation of transcription by RNA polymerase II; GO:0001894 tissue homeostasis; GO:0001932 regulation of protein phosphorylation; GO:0001933 negative regulation of protein phosphorylation; GO:0001959 regulation of cytokine-mediated signaling pathway; GO:0001960 negative regulation of cytokine-mediated signaling pathway; GO:0002682 regulation of immune system process; GO:00026…	GO:0005622 intracellular anatomical structure; GO:0005634 nucleus; GO:0005730 nucleolus; GO:0005737 cytoplasm; GO:0031974 membrane-enclosed lumen; GO:0031981 nuclear lumen; GO:0043226 organelle; GO:0043227 membrane-bounded organelle; GO:0043228 non-membrane-bounded organelle; GO:0043229 intracellular organelle; GO:0043231 intracellular membrane-bounded organelle; GO:0043232 intracellular non-memb…	GO:0000976 transcription cis-regulatory region binding; GO:0000977 RNA polymerase II transcription regulatory region sequence-specific DNA binding; GO:0000978 RNA polymerase II cis-regulatory region sequence-specific DNA binding; GO:0000981 DNA-binding transcription factor activity, RNA polymerase II-specific; GO:0000987 cis-regulatory region sequence-specific DNA binding; GO:0001067 transcriptio…		Transcription factor
P49711	374	T	0.288848	0.0124433	Down	Transcriptional repressor CTCF OS=Homo sapiens OX=9606 GN=CTCF PE=1 SV=1	CTCF	1	SHT(1.0)GERPFQCSLCSYASR	0.847521	0.315684	0.427759	2.06141	1.92272	1.52384	nucleus	K23195	CTCF, CTCFL; transcriptional repressor CTCF		GO:0000122 negative regulation of transcription by RNA polymerase II; GO:0003002 regionalization; GO:0006139 nucleobase-containing compound metabolic process; GO:0006259 DNA metabolic process; GO:0006304 DNA modification; GO:0006305 DNA alkylation; GO:0006306 DNA methylation; GO:0006323 DNA packaging; GO:0006325 chromatin organization; GO:0006333 chromatin assembly or disassembly; GO:0006349 regu…	GO:0000775 chromosome, centromeric region; GO:0000793 condensed chromosome; GO:0005622 intracellular anatomical structure; GO:0005634 nucleus; GO:0005654 nucleoplasm; GO:0005694 chromosome; GO:0005730 nucleolus; GO:0031974 membrane-enclosed lumen; GO:0031981 nuclear lumen; GO:0043226 organelle; GO:0043227 membrane-bounded organelle; GO:0043228 non-membrane-bounded organelle; GO:0043229 intracellu…	GO:0000976 transcription cis-regulatory region binding; GO:0000977 RNA polymerase II transcription regulatory region sequence-specific DNA binding; GO:0000978 RNA polymerase II cis-regulatory region sequence-specific DNA binding; GO:0000981 DNA-binding transcription factor activity, RNA polymerase II-specific; GO:0000987 cis-regulatory region sequence-specific DNA binding; GO:0001067 transcriptio…	WP3584 MECP2 AND ASSOCIATED RETT SYNDROME;WP3995 PRION DISEASE PATHWAY;WP706 SUDDEN INFANT DEATH SYNDROME SIDS SUSCEPTIBILITY PATHWAYS	Transcription factor
O75152	321	T	0.293079	0.00375594	Down	Zinc finger CCCH domain-containing protein 11A OS=Homo sapiens OX=9606 GN=ZC3H11A PE=1 SV=3	ZC3H11A	1	KVEAPETNIDKT(1.0)PK	0.650905	0.425601	0.567605	2.40365	1.81277	1.39338	nucleus	K22415	ZC3H11; zinc finger CCCH domain-containing protein 11		GO:0006139 nucleobase-containing compound metabolic process; GO:0006355 regulation of transcription, DNA-templated; GO:0006357 regulation of transcription by RNA polymerase II; GO:0006396 RNA processing; GO:0006397 mRNA processing; GO:0006403 RNA localization; GO:0006405 RNA export from nucleus; GO:0006406 mRNA export from nucleus; GO:0006611 protein export from nucleus; GO:0006725 cellular aroma…	GO:0005622 intracellular anatomical structure; GO:0005634 nucleus; GO:0005654 nucleoplasm; GO:0031974 membrane-enclosed lumen; GO:0031981 nuclear lumen; GO:0043226 organelle; GO:0043227 membrane-bounded organelle; GO:0043229 intracellular organelle; GO:0043231 intracellular membrane-bounded organelle; GO:0043233 organelle lumen; GO:0070013 intracellular organelle lumen;	GO:0000981 DNA-binding transcription factor activity, RNA polymerase II-specific; GO:0003700 DNA-binding transcription factor activity; GO:0140110 transcription regulator activity;		Transcription factor
P49711	518	T	0.294172	0.0108097	Down	Transcriptional repressor CTCF OS=Homo sapiens OX=9606 GN=CTCF PE=1 SV=1	CTCF	1	THT(1.0)GEKPYACSHCDK	0.461205	0.515866	0.483651	2.00742	0.933193	2.02492	nucleus	K23195	CTCF, CTCFL; transcriptional repressor CTCF		GO:0000122 negative regulation of transcription by RNA polymerase II; GO:0003002 regionalization; GO:0006139 nucleobase-containing compound metabolic process; GO:0006259 DNA metabolic process; GO:0006304 DNA modification; GO:0006305 DNA alkylation; GO:0006306 DNA methylation; GO:0006323 DNA packaging; GO:0006325 chromatin organization; GO:0006333 chromatin assembly or disassembly; GO:0006349 regu…	GO:0000775 chromosome, centromeric region; GO:0000793 condensed chromosome; GO:0005622 intracellular anatomical structure; GO:0005634 nucleus; GO:0005654 nucleoplasm; GO:0005694 chromosome; GO:0005730 nucleolus; GO:0031974 membrane-enclosed lumen; GO:0031981 nuclear lumen; GO:0043226 organelle; GO:0043227 membrane-bounded organelle; GO:0043228 non-membrane-bounded organelle; GO:0043229 intracellu…	GO:0000976 transcription cis-regulatory region binding; GO:0000977 RNA polymerase II transcription regulatory region sequence-specific DNA binding; GO:0000978 RNA polymerase II cis-regulatory region sequence-specific DNA binding; GO:0000981 DNA-binding transcription factor activity, RNA polymerase II-specific; GO:0000987 cis-regulatory region sequence-specific DNA binding; GO:0001067 transcriptio…	WP3584 MECP2 AND ASSOCIATED RETT SYNDROME;WP3995 PRION DISEASE PATHWAY;WP706 SUDDEN INFANT DEATH SYNDROME SIDS SUSCEPTIBILITY PATHWAYS	Transcription factor
Q9NYF8	840	T	0.294442	0.0021376	Down	Bcl-2-associated transcription factor 1 OS=Homo sapiens OX=9606 GN=BCLAF1 PE=1 SV=2	BCLAF1	1	EEEWDPEYT(1.0)PK	0.679779	0.40348	0.663235	1.86118	1.89395	2.17642	nucleus	K13087	BCLAF1; bcl2 associated transcription factor 1		GO:0000266 mitochondrial fission; GO:0006091 generation of precursor metabolites and energy; GO:0006355 regulation of transcription, DNA-templated; GO:0006915 apoptotic process; GO:0006950 response to stress; GO:0006996 organelle organization; GO:0007005 mitochondrion organization; GO:0008152 metabolic process; GO:0008219 cell death; GO:0009060 aerobic respiration; GO:0009889 regulation of biosyn…	GO:0005622 intracellular anatomical structure; GO:0005634 nucleus; GO:0005654 nucleoplasm; GO:0005737 cytoplasm; GO:0005739 mitochondrion; GO:0016604 nuclear body; GO:0016607 nuclear speck; GO:0031974 membrane-enclosed lumen; GO:0031981 nuclear lumen; GO:0043226 organelle; GO:0043227 membrane-bounded organelle; GO:0043229 intracellular organelle; GO:0043231 intracellular membrane-bounded organell…	GO:0003676 nucleic acid binding; GO:0003677 DNA binding; GO:0005488 binding; GO:0097159 organic cyclic compound binding; GO:1901363 heterocyclic compound binding;	WP2916 INTERACTOME OF POLYCOMB REPRESSIVE COMPLEX 2 PRC2	Transcription factor
Q8NCD3	473	S	0.295681	0.0014508	Down	Holliday junction recognition protein OS=Homo sapiens OX=9606 GN=HJURP PE=1 SV=2	HJURP	1	GGPAS(1.0)PGGLQGLETR	0.636879	0.463592	0.41474	1.92706	1.77434	1.42306	nucleus				GO:0006323 DNA packaging; GO:0006325 chromatin organization; GO:0006333 chromatin assembly or disassembly; GO:0006334 nucleosome assembly; GO:0006336 DNA replication-independent chromatin assembly; GO:0006338 chromatin remodeling; GO:0006996 organelle organization; GO:0007059 chromosome segregation; GO:0009987 cellular process; GO:0016043 cellular component organization; GO:0022607 cellular compo…	GO:0000775 chromosome, centromeric region; GO:0000776 kinetochore; GO:0000779 condensed chromosome, centromeric region; GO:0000793 condensed chromosome; GO:0005622 intracellular anatomical structure; GO:0005634 nucleus; GO:0005654 nucleoplasm; GO:0005694 chromosome; GO:0005730 nucleolus; GO:0005737 cytoplasm; GO:0005739 mitochondrion; GO:0005829 cytosol; GO:0031974 membrane-enclosed lumen; GO:003…	GO:0005488 binding; GO:0005515 protein binding; GO:0042393 histone binding; GO:0042802 identical protein binding;		Transcription factor
Q96BT3	47	S	0.296665	0.00607712	Down	Centromere protein T OS=Homo sapiens OX=9606 GN=CENPT PE=1 SV=2	CENPT	1	ALLETAS(1.0)PR	0.776416	0.469355	0.547837	2.58164	2.0389	1.42537	nucleus	K11512	CENPT; centromere protein T		GO:0000278 mitotic cell cycle; GO:0006323 DNA packaging; GO:0006325 chromatin organization; GO:0006333 chromatin assembly or disassembly; GO:0006334 nucleosome assembly; GO:0006336 DNA replication-independent chromatin assembly; GO:0006338 chromatin remodeling; GO:0006355 regulation of transcription, DNA-templated; GO:0006357 regulation of transcription by RNA polymerase II; GO:0006996 organelle …	GO:0000228 nuclear chromosome; GO:0000775 chromosome, centromeric region; GO:0000776 kinetochore; GO:0000785 chromatin; GO:0000786 nucleosome; GO:0005622 intracellular anatomical structure; GO:0005634 nucleus; GO:0005654 nucleoplasm; GO:0005694 chromosome; GO:0005737 cytoplasm; GO:0005829 cytosol; GO:0016604 nuclear body; GO:0031974 membrane-enclosed lumen; GO:0031981 nuclear lumen; GO:0032991 pr…	GO:0000981 DNA-binding transcription factor activity, RNA polymerase II-specific; GO:0003676 nucleic acid binding; GO:0003677 DNA binding; GO:0003700 DNA-binding transcription factor activity; GO:0005488 binding; GO:0005515 protein binding; GO:0042393 histone binding; GO:0097159 organic cyclic compound binding; GO:0140110 transcription regulator activity; GO:1901363 heterocyclic compound binding;		Transcription factor
Q13501	182	S	0.304083	0.0231929	Down	Sequestosome-1 OS=Homo sapiens OX=9606 GN=SQSTM1 PE=1 SV=1	SQSTM1	1	LAFPSPFGHLSEGFSHS(1.0)R	0.807728	0.373646	0.744607	1.59049	1.60189	3.14136	nucleus	K14381	SQSTM1; sequestosome 1	map04137 Mitophagy - animal; map04140 Autophagy - animal; map04217 Necroptosis; map04218 Cellular senescence; map04380 Osteoclast differentiation	GO:0000122 negative regulation of transcription by RNA polymerase II; GO:0000422 autophagy of mitochondrion; GO:0000423 mitophagy; GO:0001932 regulation of protein phosphorylation; GO:0001934 positive regulation of protein phosphorylation; GO:0002931 response to ischemia; GO:0006355 regulation of transcription, DNA-templated; GO:0006357 regulation of transcription by RNA polymerase II; GO:0006464…	GO:0000323 lytic vacuole; GO:0000407 phagophore assembly site; GO:0000932 P-body; GO:0005622 intracellular anatomical structure; GO:0005634 nucleus; GO:0005654 nucleoplasm; GO:0005737 cytoplasm; GO:0005764 lysosome; GO:0005767 secondary lysosome; GO:0005773 vacuole; GO:0005776 autophagosome; GO:0005829 cytosol; GO:0005929 cilium; GO:0016234 inclusion body; GO:0016235 aggresome; GO:0016604 nuclear…	GO:0003712 transcription coregulator activity; GO:0003824 catalytic activity; GO:0004672 protein kinase activity; GO:0004674 protein serine/threonine kinase activity; GO:0005080 protein kinase C binding; GO:0005102 signaling receptor binding; GO:0005488 binding; GO:0005515 protein binding; GO:0016301 kinase activity; GO:0016740 transferase activity; GO:0016772 transferase activity, transferring p…	WP4932 7Q1123 COPY NUMBER VARIATION SYNDROME;WP2864 APOPTOSISRELATED NETWORK DUE TO ALTERED NOTCH3 IN OVARIAN CANCER;WP2380 BRAINDERIVED NEUROTROPHIC FACTOR BDNF SIGNALING PATHWAY;WP4874 CAMKK2 PATHWAY;WP4018 CLEAR CELL RENAL CELL CARCINOMA PATHWAYS;WP195 IL1 SIGNALING PATHWAY;WP3656 INTERLEUKIN1 INDUCED ACTIVATION OF NFKB;WP2884 NRF2 PATHWAY;WP2882 NUCLEAR RECEPTORS METAPATHWAY;WP2018 RANKLRANK …	Transcription factor
P02545	652	S	0.304607	0.00223722	Down	Prelamin-A/C OS=Homo sapiens OX=9606 GN=LMNA PE=1 SV=1	LMNA	0.997	SYLLGNSS(0.997)PR	0.677087	0.468657	0.482424	2.14371	1.79938	1.40205	nucleus	K12641	LMNA; lamin A/C	map04210 Apoptosis	GO:0000003 reproduction; GO:0000226 microtubule cytoskeleton organization; GO:0000278 mitotic cell cycle; GO:0000280 nuclear division; GO:0000910 cytokinesis; GO:0001654 eye development; GO:0001666 response to hypoxia; GO:0001745 compound eye morphogenesis; GO:0001763 morphogenesis of a branching structure; GO:0002009 morphogenesis of an epithelium; GO:0002682 regulation of immune system process;…	GO:0005622 intracellular anatomical structure; GO:0005634 nucleus; GO:0005635 nuclear envelope; GO:0005638 lamin filament; GO:0005652 nuclear lamina; GO:0005654 nucleoplasm; GO:0005737 cytoplasm; GO:0005829 cytosol; GO:0005856 cytoskeleton; GO:0005882 intermediate filament; GO:0012505 endomembrane system; GO:0016020 membrane; GO:0016363 nuclear matrix; GO:0031090 organelle membrane; GO:0031965 nu…	GO:0005102 signaling receptor binding; GO:0005198 structural molecule activity; GO:0005488 binding; GO:0005515 protein binding; GO:0008157 protein phosphatase 1 binding; GO:0019899 enzyme binding; GO:0019902 phosphatase binding; GO:0019903 protein phosphatase binding; GO:0042393 histone binding; GO:0042802 identical protein binding;	WP5104 ACQUIRED PARTIAL LIPODYSTROPHY BARRAQUERSIMONS SYNDROME;WP236 ADIPOGENESIS;WP2118 ARRHYTHMOGENIC RIGHT VENTRICULAR CARDIOMYOPATHY;WP5102 FAMILIAL PARTIAL LIPODYSTROPHY FPLD;WP314 FAS LIGAND PATHWAY AND STRESS INDUCTION OF HEAT SHOCK PROTEINS;WP4844 INFLUENCE OF LAMINOPATHIES ON WNT SIGNALING;WP4758 NEPHROTIC SYNDROME;WP4879 OVERLAP BETWEEN SIGNAL TRANSDUCTION PATHWAYS CONTRIBUTING TO LMNA …	Transcription factor
Q99728	299	T	0.304688	0.00136824	Down	BRCA1-associated RING domain protein 1 OS=Homo sapiens OX=9606 GN=BARD1 PE=1 SV=2	BARD1	1	NEVVT(1.0)PEK	0.420015	0.436678	0.499429	1.80866	1.12619	1.516	nucleus	K10683	BARD1; BRCA1-associated RING domain protein 1	map03440 Homologous recombination	GO:0000003 reproduction; GO:0000209 protein polyubiquitination; GO:0000729 DNA double-strand break processing; GO:0001894 tissue homeostasis; GO:0006139 nucleobase-containing compound metabolic process; GO:0006259 DNA metabolic process; GO:0006260 DNA replication; GO:0006281 DNA repair; GO:0006302 double-strand break repair; GO:0006303 double-strand break repair via nonhomologous end joining; GO:…	GO:0000151 ubiquitin ligase complex; GO:0000152 nuclear ubiquitin ligase complex; GO:0005622 intracellular anatomical structure; GO:0005634 nucleus; GO:0005654 nucleoplasm; GO:0005737 cytoplasm; GO:0016604 nuclear body; GO:0016607 nuclear speck; GO:0031436 BRCA1-BARD1 complex; GO:0031974 membrane-enclosed lumen; GO:0031981 nuclear lumen; GO:0032991 protein-containing complex; GO:0035770 ribonucle…	GO:0003676 nucleic acid binding; GO:0003723 RNA binding; GO:0003824 catalytic activity; GO:0004842 ubiquitin-protein transferase activity; GO:0005488 binding; GO:0005515 protein binding; GO:0016740 transferase activity; GO:0019787 ubiquitin-like protein transferase activity; GO:0019899 enzyme binding; GO:0019900 kinase binding; GO:0042802 identical protein binding; GO:0042803 protein homodimeriza…	WP4016 DNA IRDAMAGE AND CELLULAR RESPONSE VIA ATR;WP1971 INTEGRATED CANCER PATHWAY;WP5087 MALIGNANT PLEURAL MESOTHELIOMA;WP2446 RETINOBLASTOMA GENE IN CANCER	Transcription factor
P02545	19	T	0.30529	0.0339047	Down	Prelamin-A/C OS=Homo sapiens OX=9606 GN=LMNA PE=1 SV=1	LMNA	1	SGAQASST(1.0)PLS(0.997)PTR	0.635132	0.402462	0.419921	1.47611	0.821374	2.47671	nucleus	K12641	LMNA; lamin A/C	map04210 Apoptosis	GO:0000003 reproduction; GO:0000226 microtubule cytoskeleton organization; GO:0000278 mitotic cell cycle; GO:0000280 nuclear division; GO:0000910 cytokinesis; GO:0001654 eye development; GO:0001666 response to hypoxia; GO:0001745 compound eye morphogenesis; GO:0001763 morphogenesis of a branching structure; GO:0002009 morphogenesis of an epithelium; GO:0002682 regulation of immune system process;…	GO:0005622 intracellular anatomical structure; GO:0005634 nucleus; GO:0005635 nuclear envelope; GO:0005638 lamin filament; GO:0005652 nuclear lamina; GO:0005654 nucleoplasm; GO:0005737 cytoplasm; GO:0005829 cytosol; GO:0005856 cytoskeleton; GO:0005882 intermediate filament; GO:0012505 endomembrane system; GO:0016020 membrane; GO:0016363 nuclear matrix; GO:0031090 organelle membrane; GO:0031965 nu…	GO:0005102 signaling receptor binding; GO:0005198 structural molecule activity; GO:0005488 binding; GO:0005515 protein binding; GO:0008157 protein phosphatase 1 binding; GO:0019899 enzyme binding; GO:0019902 phosphatase binding; GO:0019903 protein phosphatase binding; GO:0042393 histone binding; GO:0042802 identical protein binding;	WP5104 ACQUIRED PARTIAL LIPODYSTROPHY BARRAQUERSIMONS SYNDROME;WP236 ADIPOGENESIS;WP2118 ARRHYTHMOGENIC RIGHT VENTRICULAR CARDIOMYOPATHY;WP5102 FAMILIAL PARTIAL LIPODYSTROPHY FPLD;WP314 FAS LIGAND PATHWAY AND STRESS INDUCTION OF HEAT SHOCK PROTEINS;WP4844 INFLUENCE OF LAMINOPATHIES ON WNT SIGNALING;WP4758 NEPHROTIC SYNDROME;WP4879 OVERLAP BETWEEN SIGNAL TRANSDUCTION PATHWAYS CONTRIBUTING TO LMNA …	Transcription factor
Q13415	311	S	0.315756	0.00645149	Down	Origin recognition complex subunit 1 OS=Homo sapiens OX=9606 GN=ORC1 PE=1 SV=2	ORC1	1	ETGLSYTEDDKKAS(1.0)PEHR	0.800936	0.377848	0.456589	1.88141	1.59093	1.70688	nucleus	K02603	ORC1; origin recognition complex subunit 1	map04110 Cell cycle	GO:0000082 G1/S transition of mitotic cell cycle; GO:0000083 regulation of transcription involved in G1/S transition of mitotic cell cycle; GO:0000278 mitotic cell cycle; GO:0006139 nucleobase-containing compound metabolic process; GO:0006259 DNA metabolic process; GO:0006260 DNA replication; GO:0006261 DNA-dependent DNA replication; GO:0006270 DNA replication initiation; GO:0006277 DNA amplifica…	GO:0000228 nuclear chromosome; GO:0000808 origin recognition complex; GO:0005622 intracellular anatomical structure; GO:0005634 nucleus; GO:0005654 nucleoplasm; GO:0005664 nuclear origin of replication recognition complex; GO:0005694 chromosome; GO:0005730 nucleolus; GO:0005737 cytoplasm; GO:0005829 cytosol; GO:0005886 plasma membrane; GO:0016020 membrane; GO:0031974 membrane-enclosed lumen; GO:0…	GO:0003676 nucleic acid binding; GO:0003677 DNA binding; GO:0003682 chromatin binding; GO:0005488 binding; GO:0097159 organic cyclic compound binding; GO:1901363 heterocyclic compound binding;	WP179 CELL CYCLE;WP466 DNA REPLICATION;WP45 G1 TO S CELL CYCLE CONTROL;WP2446 RETINOBLASTOMA GENE IN CANCER	Transcription factor
P06400	356	T	0.330382	0.014324	Down	Retinoblastoma-associated protein OS=Homo sapiens OX=9606 GN=RB1 PE=1 SV=2	RB1	1	TLQTDSIDSFETQRT(1.0)PR	0.814158	0.412144	0.434911	2.11739	1.70441	1.20636	nucleus	K06618	RB1; retinoblastoma-associated protein	map04110 Cell cycle; map04218 Cellular senescence	GO:0000003 reproduction; GO:0000070 mitotic sister chromatid segregation; GO:0000075 cell cycle checkpoint signaling; GO:0000082 G1/S transition of mitotic cell cycle; GO:0000083 regulation of transcription involved in G1/S transition of mitotic cell cycle; GO:0000122 negative regulation of transcription by RNA polymerase II; GO:0000278 mitotic cell cycle; GO:0000280 nuclear division; GO:0000819 …	GO:0000228 nuclear chromosome; GO:0000785 chromatin; GO:0005622 intracellular anatomical structure; GO:0005634 nucleus; GO:0005654 nucleoplasm; GO:0005667 transcription regulator complex; GO:0005694 chromosome; GO:0005819 spindle; GO:0005856 cytoskeleton; GO:0015630 microtubule cytoskeleton; GO:0016514 SWI/SNF complex; GO:0016604 nuclear body; GO:0016605 PML body; GO:0031974 membrane-enclosed lum…	GO:0000976 transcription cis-regulatory region binding; GO:0000987 cis-regulatory region sequence-specific DNA binding; GO:0001067 transcription regulatory region nucleic acid binding; GO:0003676 nucleic acid binding; GO:0003677 DNA binding; GO:0003690 double-stranded DNA binding; GO:0003700 DNA-binding transcription factor activity; GO:0003712 transcription coregulator activity; GO:0003713 trans…	WP4932 7Q1123 COPY NUMBER VARIATION SYNDROME;WP236 ADIPOGENESIS;WP138 ANDROGEN RECEPTOR SIGNALING PATHWAY;WP2586 ARYL HYDROCARBON RECEPTOR PATHWAY WP2586;WP2828 BLADDER CANCER;WP4262 BREAST CANCER PATHWAY;WP179 CELL CYCLE;WP4352 CILIARY LANDSCAPE;WP707 DNA DAMAGE RESPONSE;WP4320 EFFECT OF PROGERIN ON GENES INVOLVED IN HUTCHINSONGILFORD PROGERIA SYNDROME;WP314 FAS LIGAND PATHWAY AND STRESS INDUCTI…	Transcription factor
Q96L91	3152	T	0.331612	0.00864718	Down	E1A-binding protein p400 OS=Homo sapiens OX=9606 GN=EP400 PE=1 SV=4	EP400	1	LKT(1.0)PTKPPCQ	0.65149	0.374305	0.631644	2.17082	1.34544	1.48187	nucleus	K11320	EP400; E1A-binding protein p400 [EC:5.6.2.-]		GO:0000003 reproduction; GO:0000902 cell morphogenesis; GO:0000904 cell morphogenesis involved in differentiation; GO:0002165 instar larval or pupal development; GO:0002376 immune system process; GO:0002520 immune system development; GO:0002682 regulation of immune system process; GO:0002683 negative regulation of immune system process; GO:0003002 regionalization; GO:0003006 developmental process…	GO:0000123 histone acetyltransferase complex; GO:0000228 nuclear chromosome; GO:0000785 chromatin; GO:0000812 Swr1 complex; GO:0005622 intracellular anatomical structure; GO:0005634 nucleus; GO:0005654 nucleoplasm; GO:0005694 chromosome; GO:0016604 nuclear body; GO:0016607 nuclear speck; GO:0031248 protein acetyltransferase complex; GO:0031974 membrane-enclosed lumen; GO:0031981 nuclear lumen; GO…	GO:0003682 chromatin binding; GO:0003823 antigen binding; GO:0003824 catalytic activity; GO:0005488 binding; GO:0005515 protein binding; GO:0008094 ATP-dependent activity, acting on DNA; GO:0016462 pyrophosphatase activity; GO:0016787 hydrolase activity; GO:0016817 hydrolase activity, acting on acid anhydrides; GO:0016818 hydrolase activity, acting on acid anhydrides, in phosphorus-containing anh…		Transcription factor
P85037	213	S	0.333963	0.0139455	Down	Forkhead box protein K1 OS=Homo sapiens OX=9606 GN=FOXK1 PE=1 SV=1	FOXK1	1	EEAPAS(1.0)PLRPLYPQIS(1.0)PLK	0.666963	0.525918	0.521148	1.83708	2.27121	1.0241	nucleus	K09404	FOXK; forkhead box protein K		GO:0001558 regulation of cell growth; GO:0002252 immune effector process; GO:0002376 immune system process; GO:0006139 nucleobase-containing compound metabolic process; GO:0006351 transcription, DNA-templated; GO:0006355 regulation of transcription, DNA-templated; GO:0006357 regulation of transcription by RNA polymerase II; GO:0006366 transcription by RNA polymerase II; GO:0006464 cellular protei…	GO:0005622 intracellular anatomical structure; GO:0005634 nucleus; GO:0005654 nucleoplasm; GO:0031974 membrane-enclosed lumen; GO:0031981 nuclear lumen; GO:0043226 organelle; GO:0043227 membrane-bounded organelle; GO:0043229 intracellular organelle; GO:0043231 intracellular membrane-bounded organelle; GO:0043233 organelle lumen; GO:0070013 intracellular organelle lumen;	GO:0000287 magnesium ion binding; GO:0000976 transcription cis-regulatory region binding; GO:0000977 RNA polymerase II transcription regulatory region sequence-specific DNA binding; GO:0000978 RNA polymerase II cis-regulatory region sequence-specific DNA binding; GO:0000981 DNA-binding transcription factor activity, RNA polymerase II-specific; GO:0000987 cis-regulatory region sequence-specific DN…		Transcription factor
O96028	544	T	0.337452	0.00280438	Down	Histone-lysine N-methyltransferase NSD2 OS=Homo sapiens OX=9606 GN=NSD2 PE=1 SV=1	NSD2	1	IQDPTEDAEAEDT(1.0)PR	0.813626	0.463831	0.528693	1.82886	1.77771	1.74574	nucleus	K11424	WHSC1, MMSET, NSD2; [histone H3]-lysine36 N-dimethyltransferase NSD2 [EC:2.1.1.357]	map00310 Lysine degradation; map01100 Metabolic pathways	GO:0000003 reproduction; GO:0000018 regulation of DNA recombination; GO:0000122 negative regulation of transcription by RNA polymerase II; GO:0000414 regulation of histone H3-K36 methylation; GO:0001501 skeletal system development; GO:0001932 regulation of protein phosphorylation; GO:0002637 regulation of immunoglobulin production; GO:0002639 positive regulation of immunoglobulin production; GO:0…	GO:0000228 nuclear chromosome; GO:0000775 chromosome, centromeric region; GO:0000785 chromatin; GO:0000792 heterochromatin; GO:0000803 sex chromosome; GO:0000805 X chromosome; GO:0005622 intracellular anatomical structure; GO:0005634 nucleus; GO:0005654 nucleoplasm; GO:0005694 chromosome; GO:0005700 polytene chromosome; GO:0005721 pericentric heterochromatin; GO:0005737 cytoplasm; GO:0030849 auto…	GO:0000976 transcription cis-regulatory region binding; GO:0000977 RNA polymerase II transcription regulatory region sequence-specific DNA binding; GO:0000978 RNA polymerase II cis-regulatory region sequence-specific DNA binding; GO:0000981 DNA-binding transcription factor activity, RNA polymerase II-specific; GO:0000987 cis-regulatory region sequence-specific DNA binding; GO:0001067 transcriptio…		Transcription factor
Q96JM3	376	S	0.342929	0.00208872	Down	Chromosome alignment-maintaining phosphoprotein 1 OS=Homo sapiens OX=9606 GN=CHAMP1 PE=1 SV=2	CHAMP1	0.994	SSSVS(0.994)PSSWK	0.632777	0.582203	0.559302	2.23045	1.56142	1.38203	nucleus	K22593	CHAMP1; chromosome alignment-maintaining phosphoprotein 1		GO:0000070 mitotic sister chromatid segregation; GO:0000278 mitotic cell cycle; GO:0000280 nuclear division; GO:0000819 sister chromatid segregation; GO:0006996 organelle organization; GO:0007049 cell cycle; GO:0007059 chromosome segregation; GO:0007080 mitotic metaphase plate congression; GO:0008104 protein localization; GO:0008608 attachment of spindle microtubules to kinetochore; GO:0009987 ce…	GO:0000775 chromosome, centromeric region; GO:0000776 kinetochore; GO:0000779 condensed chromosome, centromeric region; GO:0000793 condensed chromosome; GO:0005622 intracellular anatomical structure; GO:0005634 nucleus; GO:0005654 nucleoplasm; GO:0005694 chromosome; GO:0005819 spindle; GO:0005856 cytoskeleton; GO:0015630 microtubule cytoskeleton; GO:0030496 midbody; GO:0031974 membrane-enclosed l…			Transcription factor
Q9Y2W1	874	T	0.343699	0.00178436	Down	Thyroid hormone receptor-associated protein 3 OS=Homo sapiens OX=9606 GN=THRAP3 PE=1 SV=2	THRAP3	1	EEEWDPEYT(1.0)PK	0.696028	0.463106	0.70544	1.74868	1.98604	1.69031	nucleus	K13112	THRAP3; thyroid hormone receptor-associated protein 3		GO:0000381 regulation of alternative mRNA splicing, via spliceosome; GO:0000956 nuclear-transcribed mRNA catabolic process; GO:0006139 nucleobase-containing compound metabolic process; GO:0006351 transcription, DNA-templated; GO:0006352 DNA-templated transcription, initiation; GO:0006355 regulation of transcription, DNA-templated; GO:0006357 regulation of transcription by RNA polymerase II; GO:00…	GO:0005622 intracellular anatomical structure; GO:0005634 nucleus; GO:0005654 nucleoplasm; GO:0016592 mediator complex; GO:0016604 nuclear body; GO:0016607 nuclear speck; GO:0031974 membrane-enclosed lumen; GO:0031981 nuclear lumen; GO:0032991 protein-containing complex; GO:0043226 organelle; GO:0043227 membrane-bounded organelle; GO:0043229 intracellular organelle; GO:0043231 intracellular membr…	GO:0000976 transcription cis-regulatory region binding; GO:0000977 RNA polymerase II transcription regulatory region sequence-specific DNA binding; GO:0001067 transcription regulatory region nucleic acid binding; GO:0003676 nucleic acid binding; GO:0003677 DNA binding; GO:0003690 double-stranded DNA binding; GO:0003712 transcription coregulator activity; GO:0003713 transcription coactivator activ…	WP3594 CIRCADIAN RHYTHM GENES;WP2916 INTERACTOME OF POLYCOMB REPRESSIVE COMPLEX 2 PRC2	Transcription factor
P25490	378	T	0.344658	0.00535662	Down	Transcriptional repressor protein YY1 OS=Homo sapiens OX=9606 GN=YY1 PE=1 SV=2	YY1	1	IHT(1.0)GDRPYVCPFDGCNK	0.489926	0.657668	0.589477	1.83102	2.0383	1.17067	nucleus	K09201	YY; transcription factor YY		GO:0000003 reproduction; GO:0000122 negative regulation of transcription by RNA polymerase II; GO:0000724 double-strand break repair via homologous recombination; GO:0000725 recombinational repair; GO:0000902 cell morphogenesis; GO:0000904 cell morphogenesis involved in differentiation; GO:0001654 eye development; GO:0001817 regulation of cytokine production; GO:0001818 negative regulation of cyt…	GO:0000228 nuclear chromosome; GO:0000785 chromatin; GO:0005622 intracellular anatomical structure; GO:0005634 nucleus; GO:0005654 nucleoplasm; GO:0005667 transcription regulator complex; GO:0005694 chromosome; GO:0005700 polytene chromosome; GO:0005703 polytene chromosome puff; GO:0005704 polytene chromosome band; GO:0005737 cytoplasm; GO:0016363 nuclear matrix; GO:0031011 Ino80 complex; GO:0031…	GO:0000217 DNA secondary structure binding; GO:0000400 four-way junction DNA binding; GO:0000976 transcription cis-regulatory region binding; GO:0000977 RNA polymerase II transcription regulatory region sequence-specific DNA binding; GO:0000978 RNA polymerase II cis-regulatory region sequence-specific DNA binding; GO:0000981 DNA-binding transcription factor activity, RNA polymerase II-specific; G…	WP5087 MALIGNANT PLEURAL MESOTHELIOMA;WP2817 MAMMARY GLAND DEVELOPMENT PATHWAY PREGNANCY AND LACTATION STAGE 3 OF 4;WP1982 STEROL REGULATORY ELEMENTBINDING PROTEINS SREBP SIGNALING	Transcription factor
P49736	26	S	0.347724	0.00353949	Down	DNA replication licensing factor MCM2 OS=Homo sapiens OX=9606 GN=MCM2 PE=1 SV=4	MCM2	1	GNDPLTS(1.0)S(1.0)PGR	0.539218	0.587193	0.614214	2.05124	1.76777	1.18675	nucleus	K02540	MCM2; DNA replication licensing factor MCM2 [EC:5.6.2.3]	map03030 DNA replication; map04110 Cell cycle	GO:0000082 G1/S transition of mitotic cell cycle; GO:0000278 mitotic cell cycle; GO:0006139 nucleobase-containing compound metabolic process; GO:0006259 DNA metabolic process; GO:0006260 DNA replication; GO:0006261 DNA-dependent DNA replication; GO:0006268 DNA unwinding involved in DNA replication; GO:0006270 DNA replication initiation; GO:0006275 regulation of DNA replication; GO:0006323 DNA pac…	GO:0000228 nuclear chromosome; GO:0000785 chromatin; GO:0000793 condensed chromosome; GO:0000808 origin recognition complex; GO:0005622 intracellular anatomical structure; GO:0005634 nucleus; GO:0005654 nucleoplasm; GO:0005664 nuclear origin of replication recognition complex; GO:0005694 chromosome; GO:0005737 cytoplasm; GO:0005856 cytoskeleton; GO:0015630 microtubule cytoskeleton; GO:0031974 mem…	GO:0003676 nucleic acid binding; GO:0003677 DNA binding; GO:0003688 DNA replication origin binding; GO:0003690 double-stranded DNA binding; GO:0005488 binding; GO:0005515 protein binding; GO:0019899 enzyme binding; GO:0042393 histone binding; GO:0043565 sequence-specific DNA binding; GO:0097159 organic cyclic compound binding; GO:1901363 heterocyclic compound binding; GO:1990837 sequence-specific…	WP179 CELL CYCLE;WP4352 CILIARY LANDSCAPE;WP4016 DNA IRDAMAGE AND CELLULAR RESPONSE VIA ATR;WP466 DNA REPLICATION;WP45 G1 TO S CELL CYCLE CONTROL	Transcription factor
Q9NP66	105	S	0.35177	0.0141007	Down	High mobility group protein 20A OS=Homo sapiens OX=9606 GN=HMG20A PE=1 SV=1	HMG20A	1	DSNAPKS(1.0)PLTGYVR	0.352435	0.312622	0.288764	0.547438	1.1879	0.976147	nucleus	K24660	HMG20A; high mobility group protein 20A		GO:0000122 negative regulation of transcription by RNA polymerase II; GO:0006325 chromatin organization; GO:0006355 regulation of transcription, DNA-templated; GO:0006357 regulation of transcription by RNA polymerase II; GO:0006996 organelle organization; GO:0007275 multicellular organism development; GO:0007399 nervous system development; GO:0009889 regulation of biosynthetic process; GO:0009890…	GO:0005622 intracellular anatomical structure; GO:0005634 nucleus; GO:0043226 organelle; GO:0043227 membrane-bounded organelle; GO:0043229 intracellular organelle; GO:0043231 intracellular membrane-bounded organelle;	GO:0000981 DNA-binding transcription factor activity, RNA polymerase II-specific; GO:0003676 nucleic acid binding; GO:0003677 DNA binding; GO:0003700 DNA-binding transcription factor activity; GO:0005488 binding; GO:0005515 protein binding; GO:0042802 identical protein binding; GO:0046982 protein heterodimerization activity; GO:0046983 protein dimerization activity; GO:0097159 organic cyclic comp…		Transcription factor
Q9BVI0	488	S	0.365734	0.000794383	Down	PHD finger protein 20 OS=Homo sapiens OX=9606 GN=PHF20 PE=1 SV=2	PHF20	1	SLEPEES(1.0)PGKR	0.489767	0.578033	0.67744	1.57634	1.75984	1.43571	nucleus	K18402	PHF20; PHD finger protein 20		GO:0006325 chromatin organization; GO:0006355 regulation of transcription, DNA-templated; GO:0006357 regulation of transcription by RNA polymerase II; GO:0006464 cellular protein modification process; GO:0006473 protein acetylation; GO:0006475 internal protein amino acid acetylation; GO:0006807 nitrogen compound metabolic process; GO:0006996 organelle organization; GO:0008152 metabolic process; G…	GO:0000123 histone acetyltransferase complex; GO:0000785 chromatin; GO:0005622 intracellular anatomical structure; GO:0005634 nucleus; GO:0005635 nuclear envelope; GO:0005654 nucleoplasm; GO:0005694 chromosome; GO:0005700 polytene chromosome; GO:0005705 polytene chromosome interband; GO:0005737 cytoplasm; GO:0005829 cytosol; GO:0012505 endomembrane system; GO:0016020 membrane; GO:0031090 organell…	GO:0000981 DNA-binding transcription factor activity, RNA polymerase II-specific; GO:0003682 chromatin binding; GO:0003700 DNA-binding transcription factor activity; GO:0005488 binding; GO:0005515 protein binding; GO:0140110 transcription regulator activity; GO:1990841 promoter-specific chromatin binding;	WP4754 IL18 SIGNALING PATHWAY	Transcription factor
Q13428	1378	S	0.371468	0.00411066	Down	Treacle protein OS=Homo sapiens OX=9606 GN=TCOF1 PE=1 SV=3	TCOF1	1	KLGAGEGGEASVS(1.0)PEK	0.577495	0.460475	0.612927	1.893	1.37886	1.17239	nucleus	K14562	TCOF1; Treacher Collins syndrome protein	map03008 Ribosome biogenesis in eukaryotes	GO:0001501 skeletal system development; GO:0001837 epithelial to mesenchymal transition; GO:0006139 nucleobase-containing compound metabolic process; GO:0006351 transcription, DNA-templated; GO:0006360 transcription by RNA polymerase I; GO:0006417 regulation of translation; GO:0006725 cellular aromatic compound metabolic process; GO:0006807 nitrogen compound metabolic process; GO:0007275 multicel…	GO:0001650 fibrillar center; GO:0005622 intracellular anatomical structure; GO:0005634 nucleus; GO:0005730 nucleolus; GO:0005737 cytoplasm; GO:0005829 cytosol; GO:0031974 membrane-enclosed lumen; GO:0031981 nuclear lumen; GO:0043226 organelle; GO:0043227 membrane-bounded organelle; GO:0043228 non-membrane-bounded organelle; GO:0043229 intracellular organelle; GO:0043231 intracellular membrane-bou…	GO:0001042 RNA polymerase I core binding; GO:0005215 transporter activity; GO:0005488 binding; GO:0005515 protein binding; GO:0019899 enzyme binding; GO:0043175 RNA polymerase core enzyme binding; GO:0046982 protein heterodimerization activity; GO:0046983 protein dimerization activity; GO:0070063 RNA polymerase binding; GO:0097110 scaffold protein binding;		Transcription factor
P10243	5	S	0.372167	0.00513572	Down	Myb-related protein A OS=Homo sapiens OX=9606 GN=MYBL1 PE=1 SV=2	MYBL1	0.997	S(0.997)RSEDEDDDLQYADHDYEVPQQK	0.661693	0.598523	0.511287	1.96004	1.65159	1.14834	nucleus	K09421	MYBL1, A-MYB; myb-related protein A		GO:0000003 reproduction; GO:0000086 G2/M transition of mitotic cell cycle; GO:0000117 regulation of transcription involved in G2/M transition of mitotic cell cycle; GO:0000122 negative regulation of transcription by RNA polymerase II; GO:0000226 microtubule cytoskeleton organization; GO:0000278 mitotic cell cycle; GO:0000280 nuclear division; GO:0000281 mitotic cytokinesis; GO:0000910 cytokinesis…	GO:0000228 nuclear chromosome; GO:0000785 chromatin; GO:0000791 euchromatin; GO:0005622 intracellular anatomical structure; GO:0005634 nucleus; GO:0005654 nucleoplasm; GO:0005694 chromosome; GO:0005700 polytene chromosome; GO:0016363 nuclear matrix; GO:0031523 Myb complex; GO:0031974 membrane-enclosed lumen; GO:0031981 nuclear lumen; GO:0032991 protein-containing complex; GO:0034399 nuclear perip…	GO:0000976 transcription cis-regulatory region binding; GO:0000977 RNA polymerase II transcription regulatory region sequence-specific DNA binding; GO:0000978 RNA polymerase II cis-regulatory region sequence-specific DNA binding; GO:0000981 DNA-binding transcription factor activity, RNA polymerase II-specific; GO:0000987 cis-regulatory region sequence-specific DNA binding; GO:0001067 transcriptio…	WP3651 PATHWAYS AFFECTED IN ADENOID CYSTIC CARCINOMA;WP3527 PREIMPLANTATION EMBRYO	Transcription factor
Q13415	287	S	0.378334	0.0172557	Down	Origin recognition complex subunit 1 OS=Homo sapiens OX=9606 GN=ORC1 PE=1 SV=2	ORC1	1	LQTLS(1.0)PALK	0.714522	0.558978	0.705041	2.5793	1.35155	1.29876	nucleus	K02603	ORC1; origin recognition complex subunit 1	map04110 Cell cycle	GO:0000082 G1/S transition of mitotic cell cycle; GO:0000083 regulation of transcription involved in G1/S transition of mitotic cell cycle; GO:0000278 mitotic cell cycle; GO:0006139 nucleobase-containing compound metabolic process; GO:0006259 DNA metabolic process; GO:0006260 DNA replication; GO:0006261 DNA-dependent DNA replication; GO:0006270 DNA replication initiation; GO:0006277 DNA amplifica…	GO:0000228 nuclear chromosome; GO:0000808 origin recognition complex; GO:0005622 intracellular anatomical structure; GO:0005634 nucleus; GO:0005654 nucleoplasm; GO:0005664 nuclear origin of replication recognition complex; GO:0005694 chromosome; GO:0005730 nucleolus; GO:0005737 cytoplasm; GO:0005829 cytosol; GO:0005886 plasma membrane; GO:0016020 membrane; GO:0031974 membrane-enclosed lumen; GO:0…	GO:0003676 nucleic acid binding; GO:0003677 DNA binding; GO:0003682 chromatin binding; GO:0005488 binding; GO:0097159 organic cyclic compound binding; GO:1901363 heterocyclic compound binding;	WP179 CELL CYCLE;WP466 DNA REPLICATION;WP45 G1 TO S CELL CYCLE CONTROL;WP2446 RETINOBLASTOMA GENE IN CANCER	Transcription factor
Q13428	1410	S	0.3801	0.0180895	Down	Treacle protein OS=Homo sapiens OX=9606 GN=TCOF1 PE=1 SV=3	TCOF1	1	GSLGS(1.0)QGAKDEPEEELQK	0.977756	0.493349	0.444687	1.45898	1.58028	2.00097	nucleus	K14562	TCOF1; Treacher Collins syndrome protein	map03008 Ribosome biogenesis in eukaryotes	GO:0001501 skeletal system development; GO:0001837 epithelial to mesenchymal transition; GO:0006139 nucleobase-containing compound metabolic process; GO:0006351 transcription, DNA-templated; GO:0006360 transcription by RNA polymerase I; GO:0006417 regulation of translation; GO:0006725 cellular aromatic compound metabolic process; GO:0006807 nitrogen compound metabolic process; GO:0007275 multicel…	GO:0001650 fibrillar center; GO:0005622 intracellular anatomical structure; GO:0005634 nucleus; GO:0005730 nucleolus; GO:0005737 cytoplasm; GO:0005829 cytosol; GO:0031974 membrane-enclosed lumen; GO:0031981 nuclear lumen; GO:0043226 organelle; GO:0043227 membrane-bounded organelle; GO:0043228 non-membrane-bounded organelle; GO:0043229 intracellular organelle; GO:0043231 intracellular membrane-bou…	GO:0001042 RNA polymerase I core binding; GO:0005215 transporter activity; GO:0005488 binding; GO:0005515 protein binding; GO:0019899 enzyme binding; GO:0043175 RNA polymerase core enzyme binding; GO:0046982 protein heterodimerization activity; GO:0046983 protein dimerization activity; GO:0070063 RNA polymerase binding; GO:0097110 scaffold protein binding;		Transcription factor
P46100	662	T	0.38011	0.00282065	Down	Transcriptional regulator ATRX OS=Homo sapiens OX=9606 GN=ATRX PE=1 SV=6	ATRX	1	VKTT(1.0)PLR	0.616358	0.442609	0.731575	1.67203	1.52246	1.51609	nucleus	K10779	ATRX; transcriptional regulator ATRX		GO:0000003 reproduction; GO:0000122 negative regulation of transcription by RNA polymerase II; GO:0000212 meiotic spindle organization; GO:0000226 microtubule cytoskeleton organization; GO:0000902 cell morphogenesis; GO:0000904 cell morphogenesis involved in differentiation; GO:0001932 regulation of protein phosphorylation; GO:0002009 morphogenesis of an epithelium; GO:0002064 epithelial cell dev…	GO:0000228 nuclear chromosome; GO:0000775 chromosome, centromeric region; GO:0000779 condensed chromosome, centromeric region; GO:0000781 chromosome, telomeric region; GO:0000785 chromatin; GO:0000792 heterochromatin; GO:0000793 condensed chromosome; GO:0000794 condensed nuclear chromosome; GO:0001674 female germ cell nucleus; GO:0005622 intracellular anatomical structure; GO:0005634 nucleus; GO:…	GO:0000981 DNA-binding transcription factor activity, RNA polymerase II-specific; GO:0003678 DNA helicase activity; GO:0003682 chromatin binding; GO:0003700 DNA-binding transcription factor activity; GO:0003824 catalytic activity; GO:0004386 helicase activity; GO:0005488 binding; GO:0005515 protein binding; GO:0008094 ATP-dependent activity, acting on DNA; GO:0015616 DNA translocase activity; GO:…	WP3651 PATHWAYS AFFECTED IN ADENOID CYSTIC CARCINOMA	Transcription factor
P15822	2682	S	0.381731	0.00637586	Down	Zinc finger protein 40 OS=Homo sapiens OX=9606 GN=HIVEP1 PE=1 SV=4	HIVEP1	1	AHSEVFTKPSGQQTLS(1.0)PDR	0.687998	0.38434	0.400282	1.24434	1.23612	1.37729	nucleus	K09239	HIVEP; human immunodeficiency virus type I enhancer-binding protein		GO:0000122 negative regulation of transcription by RNA polymerase II; GO:0000902 cell morphogenesis; GO:0000904 cell morphogenesis involved in differentiation; GO:0001654 eye development; GO:0001655 urogenital system development; GO:0001700 embryonic development via the syncytial blastoderm; GO:0001745 compound eye morphogenesis; GO:0002009 morphogenesis of an epithelium; GO:0002165 instar larval…	GO:0005622 intracellular anatomical structure; GO:0005634 nucleus; GO:0005654 nucleoplasm; GO:0005737 cytoplasm; GO:0005739 mitochondrion; GO:0016604 nuclear body; GO:0031974 membrane-enclosed lumen; GO:0031981 nuclear lumen; GO:0043226 organelle; GO:0043227 membrane-bounded organelle; GO:0043229 intracellular organelle; GO:0043231 intracellular membrane-bounded organelle; GO:0043233 organelle lu…	GO:0000981 DNA-binding transcription factor activity, RNA polymerase II-specific; GO:0001067 transcription regulatory region nucleic acid binding; GO:0001227 DNA-binding transcription repressor activity, RNA polymerase II-specific; GO:0003676 nucleic acid binding; GO:0003677 DNA binding; GO:0003700 DNA-binding transcription factor activity; GO:0003712 transcription coregulator activity; GO:000371…		Transcription factor
Q13501	328	S	0.382667	0.0246428	Down	Sequestosome-1 OS=Homo sapiens OX=9606 GN=SQSTM1 PE=1 SV=1	SQSTM1	1	IALESEGRPEEQMES(1.0)DNCSGGDDDWTHLS(0.996)SK	0.635115	0.726386	0.649551	1.45085	1.14208	2.66243	nucleus	K14381	SQSTM1; sequestosome 1	map04137 Mitophagy - animal; map04140 Autophagy - animal; map04217 Necroptosis; map04218 Cellular senescence; map04380 Osteoclast differentiation	GO:0000122 negative regulation of transcription by RNA polymerase II; GO:0000422 autophagy of mitochondrion; GO:0000423 mitophagy; GO:0001932 regulation of protein phosphorylation; GO:0001934 positive regulation of protein phosphorylation; GO:0002931 response to ischemia; GO:0006355 regulation of transcription, DNA-templated; GO:0006357 regulation of transcription by RNA polymerase II; GO:0006464…	GO:0000323 lytic vacuole; GO:0000407 phagophore assembly site; GO:0000932 P-body; GO:0005622 intracellular anatomical structure; GO:0005634 nucleus; GO:0005654 nucleoplasm; GO:0005737 cytoplasm; GO:0005764 lysosome; GO:0005767 secondary lysosome; GO:0005773 vacuole; GO:0005776 autophagosome; GO:0005829 cytosol; GO:0005929 cilium; GO:0016234 inclusion body; GO:0016235 aggresome; GO:0016604 nuclear…	GO:0003712 transcription coregulator activity; GO:0003824 catalytic activity; GO:0004672 protein kinase activity; GO:0004674 protein serine/threonine kinase activity; GO:0005080 protein kinase C binding; GO:0005102 signaling receptor binding; GO:0005488 binding; GO:0005515 protein binding; GO:0016301 kinase activity; GO:0016740 transferase activity; GO:0016772 transferase activity, transferring p…	WP4932 7Q1123 COPY NUMBER VARIATION SYNDROME;WP2864 APOPTOSISRELATED NETWORK DUE TO ALTERED NOTCH3 IN OVARIAN CANCER;WP2380 BRAINDERIVED NEUROTROPHIC FACTOR BDNF SIGNALING PATHWAY;WP4874 CAMKK2 PATHWAY;WP4018 CLEAR CELL RENAL CELL CARCINOMA PATHWAYS;WP195 IL1 SIGNALING PATHWAY;WP3656 INTERLEUKIN1 INDUCED ACTIVATION OF NFKB;WP2884 NRF2 PATHWAY;WP2882 NUCLEAR RECEPTORS METAPATHWAY;WP2018 RANKLRANK …	Transcription factor
Q13428	1111	S	0.385617	0.00131966	Down	Treacle protein OS=Homo sapiens OX=9606 GN=TCOF1 PE=1 SV=3	TCOF1	1	TQPSSGVDSAVGTLPATS(1.0)PQSTSVQAK	0.793396	0.579424	0.619789	1.94131	1.71241	1.5136	nucleus	K14562	TCOF1; Treacher Collins syndrome protein	map03008 Ribosome biogenesis in eukaryotes	GO:0001501 skeletal system development; GO:0001837 epithelial to mesenchymal transition; GO:0006139 nucleobase-containing compound metabolic process; GO:0006351 transcription, DNA-templated; GO:0006360 transcription by RNA polymerase I; GO:0006417 regulation of translation; GO:0006725 cellular aromatic compound metabolic process; GO:0006807 nitrogen compound metabolic process; GO:0007275 multicel…	GO:0001650 fibrillar center; GO:0005622 intracellular anatomical structure; GO:0005634 nucleus; GO:0005730 nucleolus; GO:0005737 cytoplasm; GO:0005829 cytosol; GO:0031974 membrane-enclosed lumen; GO:0031981 nuclear lumen; GO:0043226 organelle; GO:0043227 membrane-bounded organelle; GO:0043228 non-membrane-bounded organelle; GO:0043229 intracellular organelle; GO:0043231 intracellular membrane-bou…	GO:0001042 RNA polymerase I core binding; GO:0005215 transporter activity; GO:0005488 binding; GO:0005515 protein binding; GO:0019899 enzyme binding; GO:0043175 RNA polymerase core enzyme binding; GO:0046982 protein heterodimerization activity; GO:0046983 protein dimerization activity; GO:0070063 RNA polymerase binding; GO:0097110 scaffold protein binding;		Transcription factor
Q8NDX6	124	T	0.397665	0.0175429	Down	Zinc finger protein 740 OS=Homo sapiens OX=9606 GN=ZNF740 PE=1 SV=1	ZNF740	1	HILIHT(1.0)GEKPFECDICDMR	0.946479	0.544641	0.410118	1.43077	1.6301	1.72014	nucleus				GO:0006355 regulation of transcription, DNA-templated; GO:0006357 regulation of transcription by RNA polymerase II; GO:0009889 regulation of biosynthetic process; GO:0010468 regulation of gene expression; GO:0010556 regulation of macromolecule biosynthetic process; GO:0019219 regulation of nucleobase-containing compound metabolic process; GO:0019222 regulation of metabolic process; GO:0031323 reg…		GO:0000981 DNA-binding transcription factor activity, RNA polymerase II-specific; GO:0003700 DNA-binding transcription factor activity; GO:0140110 transcription regulator activity;		Transcription factor
P46937	276	S	0.402351	0.00566208	Down	Transcriptional coactivator YAP1 OS=Homo sapiens OX=9606 GN=YAP1 PE=1 SV=2	YAP1	1	ISQS(1.0)APVK	0.53027	0.582091	0.851951	1.86306	1.36594	1.65308	nucleus	K16687	YAP1, Yki; transcriptional coactivator YAP1	map04390 Hippo signaling pathway; map04391 Hippo signaling pathway - fly; map04392 Hippo signaling pathway - multiple species	GO:0000003 reproduction; GO:0000902 cell morphogenesis; GO:0001101 response to acid chemical; GO:0001501 skeletal system development; GO:0001568 blood vessel development; GO:0001570 vasculogenesis; GO:0001654 eye development; GO:0001655 urogenital system development; GO:0001667 ameboidal-type cell migration; GO:0001708 cell fate specification; GO:0001763 morphogenesis of a branching structure; GO…	GO:0000785 chromatin; GO:0005622 intracellular anatomical structure; GO:0005634 nucleus; GO:0005654 nucleoplasm; GO:0005667 transcription regulator complex; GO:0005694 chromosome; GO:0005737 cytoplasm; GO:0005829 cytosol; GO:0016020 membrane; GO:0031974 membrane-enclosed lumen; GO:0031981 nuclear lumen; GO:0032991 protein-containing complex; GO:0043226 organelle; GO:0043227 membrane-bounded organ…	GO:0000976 transcription cis-regulatory region binding; GO:0000977 RNA polymerase II transcription regulatory region sequence-specific DNA binding; GO:0000978 RNA polymerase II cis-regulatory region sequence-specific DNA binding; GO:0000987 cis-regulatory region sequence-specific DNA binding; GO:0001067 transcription regulatory region nucleic acid binding; GO:0003676 nucleic acid binding; GO:0003…	WP4352 CILIARY LANDSCAPE;WP3959 DNA IRDOUBLE STRAND BREAKS AND CELLULAR RESPONSE VIA ATM;WP4970 GALANIN RECEPTOR PATHWAY;WP4542 LEUKOCYTEINTRINSIC HIPPO PATHWAY FUNCTIONS;WP5087 MALIGNANT PLEURAL MESOTHELIOMA;WP2857 MESODERMAL COMMITMENT PATHWAY;WP3967 MIR5093P ALTERATION OF YAP1ECM AXIS;WP4747 NETRINUNC5B SIGNALING PATHWAY;WP3303 RAC1PAK1P38MMP2 PATHWAY;WP366 TGFBETA SIGNALING PATHWAY	Transcription factor
Q96CB8	378	S	0.403614	0.0144508	Down	Integrator complex subunit 12 OS=Homo sapiens OX=9606 GN=INTS12 PE=1 SV=1	INTS12	1	SVS(1.0)CDNVSK	0.923875	0.420029	0.696995	1.64173	1.65596	1.75887	nucleus	K13149	INTS12; integrator complex subunit 12		GO:0006139 nucleobase-containing compound metabolic process; GO:0006351 transcription, DNA-templated; GO:0006366 transcription by RNA polymerase II; GO:0006396 RNA processing; GO:0006725 cellular aromatic compound metabolic process; GO:0006807 nitrogen compound metabolic process; GO:0008152 metabolic process; GO:0009058 biosynthetic process; GO:0009059 macromolecule biosynthetic process; GO:00093…	GO:0000428 DNA-directed RNA polymerase complex; GO:0005622 intracellular anatomical structure; GO:0005634 nucleus; GO:0005654 nucleoplasm; GO:0016591 RNA polymerase II, holoenzyme; GO:0030880 RNA polymerase complex; GO:0031974 membrane-enclosed lumen; GO:0031981 nuclear lumen; GO:0032039 integrator complex; GO:0032991 protein-containing complex; GO:0043226 organelle; GO:0043227 membrane-bounded o…			Transcription factor
P17096	44	S	0.404006	0.0150959	Down	High mobility group protein HMG-I/HMG-Y OS=Homo sapiens OX=9606 GN=HMGA1 PE=1 SV=3	HMGA1	1	KQPPVSPGTALVGS(1.0)QKEPSEVPTPK	0.424107	0.851738	0.672491	1.91402	1.56912	1.33941	nucleus	K09282	HMGA1; high mobility group AT-hook protein 1		GO:0000003 reproduction; GO:0006139 nucleobase-containing compound metabolic process; GO:0006259 DNA metabolic process; GO:0006260 DNA replication; GO:0006261 DNA-dependent DNA replication; GO:0006268 DNA unwinding involved in DNA replication; GO:0006281 DNA repair; GO:0006284 base-excision repair; GO:0006323 DNA packaging; GO:0006325 chromatin organization; GO:0006333 chromatin assembly or disas…	GO:0000785 chromatin; GO:0000792 heterochromatin; GO:0005622 intracellular anatomical structure; GO:0005634 nucleus; GO:0005654 nucleoplasm; GO:0005667 transcription regulator complex; GO:0005694 chromosome; GO:0005737 cytoplasm; GO:0005829 cytosol; GO:0031974 membrane-enclosed lumen; GO:0031981 nuclear lumen; GO:0032991 protein-containing complex; GO:0035985 senescence-associated heterochromatin…	GO:0000976 transcription cis-regulatory region binding; GO:0000981 DNA-binding transcription factor activity, RNA polymerase II-specific; GO:0001067 transcription regulatory region nucleic acid binding; GO:0001228 DNA-binding transcription activator activity, RNA polymerase II-specific; GO:0003676 nucleic acid binding; GO:0003677 DNA binding; GO:0003680 minor groove of adenine-thymine-rich DNA bi…	WP4932 7Q1123 COPY NUMBER VARIATION SYNDROME;WP236 ADIPOGENESIS;WP4673 MALE INFERTILITY;WP5046 NAD METABOLISM IN ONCOGENEINDUCED SENESCENCE AND MITOCHONDRIAL DYSFUNCTIONASSOCIATED SENESCENCE;WP5094 OREXIN RECEPTOR PATHWAY;WP3527 PREIMPLANTATION EMBRYO	Transcription factor
Q15047	1066	S	0.405058	0.000191036	Down	Histone-lysine N-methyltransferase SETDB1 OS=Homo sapiens OX=9606 GN=SETDB1 PE=1 SV=1	SETDB1	1	NYGYNPS(1.0)PVKPEGLR	0.665865	0.61756	0.699375	1.82574	1.52478	1.54458	nucleus	K11421	SETDB1; [histone H3]-N6,N6-dimethyl-lysine9 N-methyltransferase [EC:2.1.1.366]	map00310 Lysine degradation; map01100 Metabolic pathways; map04550 Signaling pathways regulating pluripotency of stem cells	GO:0000122 negative regulation of transcription by RNA polymerase II; GO:0001501 skeletal system development; GO:0001701 in utero embryonic development; GO:0001824 blastocyst development; GO:0001832 blastocyst growth; GO:0001833 inner cell mass cell proliferation; GO:0002119 nematode larval development; GO:0002164 larval development; GO:0006325 chromatin organization; GO:0006355 regulation of tra…	GO:0005622 intracellular anatomical structure; GO:0005634 nucleus; GO:0005654 nucleoplasm; GO:0005694 chromosome; GO:0005737 cytoplasm; GO:0005829 cytosol; GO:0005886 plasma membrane; GO:0016020 membrane; GO:0031974 membrane-enclosed lumen; GO:0031981 nuclear lumen; GO:0043226 organelle; GO:0043227 membrane-bounded organelle; GO:0043228 non-membrane-bounded organelle; GO:0043229 intracellular org…	GO:0003676 nucleic acid binding; GO:0003677 DNA binding; GO:0003682 chromatin binding; GO:0003824 catalytic activity; GO:0005488 binding; GO:0008168 methyltransferase activity; GO:0008170 N-methyltransferase activity; GO:0008276 protein methyltransferase activity; GO:0008757 S-adenosylmethionine-dependent methyltransferase activity; GO:0016278 lysine N-methyltransferase activity; GO:0016279 prote…	WP2369 HISTONE MODIFICATIONS;WP5087 MALIGNANT PLEURAL MESOTHELIOMA	Transcription factor
P06400	807	S	0.40696	0.0017025	Down	Retinoblastoma-associated protein OS=Homo sapiens OX=9606 GN=RB1 PE=1 SV=2	RB1	1	IPGGNIYIS(1.0)PLK	0.724994	0.541064	0.575295	1.65004	1.59843	1.27618	nucleus	K06618	RB1; retinoblastoma-associated protein	map04110 Cell cycle; map04218 Cellular senescence	GO:0000003 reproduction; GO:0000070 mitotic sister chromatid segregation; GO:0000075 cell cycle checkpoint signaling; GO:0000082 G1/S transition of mitotic cell cycle; GO:0000083 regulation of transcription involved in G1/S transition of mitotic cell cycle; GO:0000122 negative regulation of transcription by RNA polymerase II; GO:0000278 mitotic cell cycle; GO:0000280 nuclear division; GO:0000819 …	GO:0000228 nuclear chromosome; GO:0000785 chromatin; GO:0005622 intracellular anatomical structure; GO:0005634 nucleus; GO:0005654 nucleoplasm; GO:0005667 transcription regulator complex; GO:0005694 chromosome; GO:0005819 spindle; GO:0005856 cytoskeleton; GO:0015630 microtubule cytoskeleton; GO:0016514 SWI/SNF complex; GO:0016604 nuclear body; GO:0016605 PML body; GO:0031974 membrane-enclosed lum…	GO:0000976 transcription cis-regulatory region binding; GO:0000987 cis-regulatory region sequence-specific DNA binding; GO:0001067 transcription regulatory region nucleic acid binding; GO:0003676 nucleic acid binding; GO:0003677 DNA binding; GO:0003690 double-stranded DNA binding; GO:0003700 DNA-binding transcription factor activity; GO:0003712 transcription coregulator activity; GO:0003713 trans…	WP4932 7Q1123 COPY NUMBER VARIATION SYNDROME;WP236 ADIPOGENESIS;WP138 ANDROGEN RECEPTOR SIGNALING PATHWAY;WP2586 ARYL HYDROCARBON RECEPTOR PATHWAY WP2586;WP2828 BLADDER CANCER;WP4262 BREAST CANCER PATHWAY;WP179 CELL CYCLE;WP4352 CILIARY LANDSCAPE;WP707 DNA DAMAGE RESPONSE;WP4320 EFFECT OF PROGERIN ON GENES INVOLVED IN HUTCHINSONGILFORD PROGERIA SYNDROME;WP314 FAS LIGAND PATHWAY AND STRESS INDUCTI…	Transcription factor
P52948	546	T	0.419482	0.00666401	Down	Nuclear pore complex protein Nup98-Nup96 OS=Homo sapiens OX=9606 GN=NUP98 PE=1 SV=4	NUP98	1	ALTT(1.0)PTHYK	0.73805	0.610807	0.530665	1.67547	1.11727	1.68784	nucleus	K14297	NUP98, ADAR2, NUP116; nuclear pore complex protein Nup98-Nup96	map03013 Nucleocytoplasmic transport	GO:0000003 reproduction; GO:0000070 mitotic sister chromatid segregation; GO:0000278 mitotic cell cycle; GO:0000280 nuclear division; GO:0000578 embryonic axis specification; GO:0000819 sister chromatid segregation; GO:0000972 transcription-dependent tethering of RNA polymerase II gene DNA at nuclear periphery; GO:0000973 posttranscriptional tethering of RNA polymerase II gene DNA at nuclear peri…	GO:0000775 chromosome, centromeric region; GO:0000776 kinetochore; GO:0000785 chromatin; GO:0005622 intracellular anatomical structure; GO:0005634 nucleus; GO:0005635 nuclear envelope; GO:0005643 nuclear pore; GO:0005654 nucleoplasm; GO:0005694 chromosome; GO:0005700 polytene chromosome; GO:0005703 polytene chromosome puff; GO:0005704 polytene chromosome band; GO:0005737 cytoplasm; GO:0005829 cyt…	GO:0003676 nucleic acid binding; GO:0003677 DNA binding; GO:0003682 chromatin binding; GO:0003712 transcription coregulator activity; GO:0003713 transcription coactivator activity; GO:0003723 RNA binding; GO:0003729 mRNA binding; GO:0005048 signal sequence binding; GO:0005198 structural molecule activity; GO:0005215 transporter activity; GO:0005488 binding; GO:0005515 protein binding; GO:0008139 …	WP5039 SARSCOV2 INNATE IMMUNITY EVASION AND CELLSPECIFIC IMMUNE RESPONSE	Transcription factor
Q92794	420	S	0.42127	0.0361776	Down	Histone acetyltransferase KAT6A OS=Homo sapiens OX=9606 GN=KAT6A PE=1 SV=2	KAT6A	1	FFTPS(1.0)PDGR	0.920842	0.706039	0.349587	1.8373	1.40718	1.44722	nucleus	K11305	MYST3, KAT6A; histone acetyltransferase MYST3 [EC:2.3.1.48]	map04550 Signaling pathways regulating pluripotency of stem cells	GO:0000902 cell morphogenesis; GO:0000904 cell morphogenesis involved in differentiation; GO:0001568 blood vessel development; GO:0001944 vasculature development; GO:0002376 immune system process; GO:0002520 immune system development; GO:0003007 heart morphogenesis; GO:0006323 DNA packaging; GO:0006325 chromatin organization; GO:0006333 chromatin assembly or disassembly; GO:0006334 nucleosome ass…	GO:0000123 histone acetyltransferase complex; GO:0000785 chromatin; GO:0000786 nucleosome; GO:0005622 intracellular anatomical structure; GO:0005634 nucleus; GO:0005654 nucleoplasm; GO:0005694 chromosome; GO:0005730 nucleolus; GO:0005737 cytoplasm; GO:0005829 cytosol; GO:0016604 nuclear body; GO:0016605 PML body; GO:0016607 nuclear speck; GO:0031248 protein acetyltransferase complex; GO:0031974 m…	GO:0003676 nucleic acid binding; GO:0003677 DNA binding; GO:0003682 chromatin binding; GO:0003712 transcription coregulator activity; GO:0003713 transcription coactivator activity; GO:0003824 catalytic activity; GO:0004402 histone acetyltransferase activity; GO:0005488 binding; GO:0005515 protein binding; GO:0008080 N-acetyltransferase activity; GO:0008134 transcription factor binding; GO:0008270…	WP3651 PATHWAYS AFFECTED IN ADENOID CYSTIC CARCINOMA	Transcription factor
P56270	302	S	0.424383	0.00454651	Down	Myc-associated zinc finger protein OS=Homo sapiens OX=9606 GN=MAZ PE=1 SV=1	MAZ	1	LSHS(1.0)DEKPYQCPVCQQR	0.510525	0.808066	0.647568	1.75386	1.36439	1.51473	nucleus				GO:0006139 nucleobase-containing compound metabolic process; GO:0006351 transcription, DNA-templated; GO:0006352 DNA-templated transcription, initiation; GO:0006353 DNA-templated transcription, termination; GO:0006355 regulation of transcription, DNA-templated; GO:0006357 regulation of transcription by RNA polymerase II; GO:0006366 transcription by RNA polymerase II; GO:0006367 transcription init…	GO:0005622 intracellular anatomical structure; GO:0005634 nucleus; GO:0005737 cytoplasm; GO:0043226 organelle; GO:0043227 membrane-bounded organelle; GO:0043229 intracellular organelle; GO:0043231 intracellular membrane-bounded organelle;	GO:0000976 transcription cis-regulatory region binding; GO:0000977 RNA polymerase II transcription regulatory region sequence-specific DNA binding; GO:0000978 RNA polymerase II cis-regulatory region sequence-specific DNA binding; GO:0000979 RNA polymerase II core promoter sequence-specific DNA binding; GO:0000981 DNA-binding transcription factor activity, RNA polymerase II-specific; GO:0000987 ci…	WP4949 16P112 PROXIMAL DELETION SYNDROME;WP706 SUDDEN INFANT DEATH SYNDROME SIDS SUSCEPTIBILITY PATHWAYS	Transcription factor
P08651	487	S	0.427148	0.00756903	Down	Nuclear factor 1 C-type OS=Homo sapiens OX=9606 GN=NFIC PE=1 SV=2	NFIC	1	S(1.0)FVGLGPR	0.994889	0.644447	0.675981	2.17702	1.71334	1.53004	nucleus	K09170	NFIC; nuclear factor I/C		GO:0000122 negative regulation of transcription by RNA polymerase II; GO:0000902 cell morphogenesis; GO:0000904 cell morphogenesis involved in differentiation; GO:0001501 skeletal system development; GO:0002062 chondrocyte differentiation; GO:0006139 nucleobase-containing compound metabolic process; GO:0006351 transcription, DNA-templated; GO:0006355 regulation of transcription, DNA-templated; GO…	GO:0001650 fibrillar center; GO:0005622 intracellular anatomical structure; GO:0005634 nucleus; GO:0005654 nucleoplasm; GO:0005730 nucleolus; GO:0030054 cell junction; GO:0030424 axon; GO:0031974 membrane-enclosed lumen; GO:0031981 nuclear lumen; GO:0042995 cell projection; GO:0043005 neuron projection; GO:0043226 organelle; GO:0043227 membrane-bounded organelle; GO:0043228 non-membrane-bounded o…	GO:0000976 transcription cis-regulatory region binding; GO:0000977 RNA polymerase II transcription regulatory region sequence-specific DNA binding; GO:0000978 RNA polymerase II cis-regulatory region sequence-specific DNA binding; GO:0000981 DNA-binding transcription factor activity, RNA polymerase II-specific; GO:0000987 cis-regulatory region sequence-specific DNA binding; GO:0001067 transcriptio…		Transcription factor
O94916	135	T	0.428594	0.00173273	Down	Nuclear factor of activated T-cells 5 OS=Homo sapiens OX=9606 GN=NFAT5 PE=1 SV=1	NFAT5	0.996	QLTSNTVQQHPST(0.996)PK	0.61634	0.534652	0.648859	1.17206	1.38775	1.63962	nucleus	K17335	NFAT5; nuclear factor of activated T-cells 5		GO:0001505 regulation of neurotransmitter levels; GO:0001816 cytokine production; GO:0003008 system process; GO:0006139 nucleobase-containing compound metabolic process; GO:0006351 transcription, DNA-templated; GO:0006355 regulation of transcription, DNA-templated; GO:0006357 regulation of transcription by RNA polymerase II; GO:0006366 transcription by RNA polymerase II; GO:0006725 cellular aroma…	GO:0005622 intracellular anatomical structure; GO:0005634 nucleus; GO:0005654 nucleoplasm; GO:0005737 cytoplasm; GO:0005829 cytosol; GO:0031974 membrane-enclosed lumen; GO:0031981 nuclear lumen; GO:0043226 organelle; GO:0043227 membrane-bounded organelle; GO:0043229 intracellular organelle; GO:0043231 intracellular membrane-bounded organelle; GO:0043233 organelle lumen; GO:0070013 intracellular o…	GO:0000976 transcription cis-regulatory region binding; GO:0000977 RNA polymerase II transcription regulatory region sequence-specific DNA binding; GO:0000978 RNA polymerase II cis-regulatory region sequence-specific DNA binding; GO:0000981 DNA-binding transcription factor activity, RNA polymerase II-specific; GO:0000987 cis-regulatory region sequence-specific DNA binding; GO:0001067 transcriptio…	WP4585 CANCER IMMUNOTHERAPY BY PD1 BLOCKADE	Transcription factor
Q14207	207	S	0.429808	0.00583672	Down	Protein NPAT OS=Homo sapiens OX=9606 GN=NPAT PE=1 SV=3	NPAT	1	AHASLMS(1.0)PGR	0.875948	0.702336	0.763192	2.34677	1.6129	1.48806	nucleus				GO:0000082 G1/S transition of mitotic cell cycle; GO:0000083 regulation of transcription involved in G1/S transition of mitotic cell cycle; GO:0000278 mitotic cell cycle; GO:0006355 regulation of transcription, DNA-templated; GO:0007049 cell cycle; GO:0009889 regulation of biosynthetic process; GO:0009890 negative regulation of biosynthetic process; GO:0009891 positive regulation of biosynthetic …	GO:0005622 intracellular anatomical structure; GO:0005634 nucleus; GO:0005654 nucleoplasm; GO:0005737 cytoplasm; GO:0015030 Cajal body; GO:0016604 nuclear body; GO:0031974 membrane-enclosed lumen; GO:0031981 nuclear lumen; GO:0043226 organelle; GO:0043227 membrane-bounded organelle; GO:0043229 intracellular organelle; GO:0043231 intracellular membrane-bounded organelle; GO:0043233 organelle lumen…	GO:0003712 transcription coregulator activity; GO:0003713 transcription coactivator activity; GO:0003714 transcription corepressor activity; GO:0005488 binding; GO:0005515 protein binding; GO:0008022 protein C-terminus binding; GO:0047485 protein N-terminus binding; GO:0140110 transcription regulator activity;	WP2446 RETINOBLASTOMA GENE IN CANCER	Transcription factor
Q9BQG0	1186	S	0.435098	0.0265333	Down	Myb-binding protein 1A OS=Homo sapiens OX=9606 GN=MYBBP1A PE=1 SV=2	MYBBP1A	1	RKS(1.0)EDGTPAEDGTPAATGGSQPPSMGR	0.555621	0.661425	0.625742	1.51051	1.85042	0.874401	nucleus	K02331	POL5, MYBBP1A; DNA polymerase phi [EC:2.7.7.7]		GO:0006091 generation of precursor metabolites and energy; GO:0006355 regulation of transcription, DNA-templated; GO:0006356 regulation of transcription by RNA polymerase I; GO:0006915 apoptotic process; GO:0006950 response to stress; GO:0007154 cell communication; GO:0007165 signal transduction; GO:0007623 circadian rhythm; GO:0008152 metabolic process; GO:0008219 cell death; GO:0009267 cellular…	GO:0005622 intracellular anatomical structure; GO:0005634 nucleus; GO:0005654 nucleoplasm; GO:0005730 nucleolus; GO:0005737 cytoplasm; GO:0031074 nucleocytoplasmic transport complex; GO:0031974 membrane-enclosed lumen; GO:0031981 nuclear lumen; GO:0032991 protein-containing complex; GO:0042564 NLS-dependent protein nuclear import complex; GO:0043226 organelle; GO:0043227 membrane-bounded organell…	GO:0000976 transcription cis-regulatory region binding; GO:0000977 RNA polymerase II transcription regulatory region sequence-specific DNA binding; GO:0000978 RNA polymerase II cis-regulatory region sequence-specific DNA binding; GO:0000987 cis-regulatory region sequence-specific DNA binding; GO:0001067 transcription regulatory region nucleic acid binding; GO:0003676 nucleic acid binding; GO:0003…	WP4932 7Q1123 COPY NUMBER VARIATION SYNDROME;WP3594 CIRCADIAN RHYTHM GENES;WP1541 ENERGY METABOLISM	Transcription factor
Q9P2R6	656	S	0.435894	0.0163695	Down	Arginine-glutamic acid dipeptide repeats protein OS=Homo sapiens OX=9606 GN=RERE PE=1 SV=2	RERE	1	EKVAS(1.0)DTEEADR	0.585605	0.694086	0.724632	1.70669	1.01674	1.87477	nucleus	K05628	RERE; arginine-glutamic acid dipeptide repeats protein	map04391 Hippo signaling pathway - fly	GO:0000003 reproduction; GO:0000902 cell morphogenesis; GO:0000904 cell morphogenesis involved in differentiation; GO:0001708 cell fate specification; GO:0001763 morphogenesis of a branching structure; GO:0002119 nematode larval development; GO:0002164 larval development; GO:0003006 developmental process involved in reproduction; GO:0006325 chromatin organization; GO:0006338 chromatin remodeling;…	GO:0000118 histone deacetylase complex; GO:0000228 nuclear chromosome; GO:0000785 chromatin; GO:0005622 intracellular anatomical structure; GO:0005634 nucleus; GO:0005654 nucleoplasm; GO:0005694 chromosome; GO:0016581 NuRD complex; GO:0017053 transcription repressor complex; GO:0031974 membrane-enclosed lumen; GO:0031981 nuclear lumen; GO:0032991 protein-containing complex; GO:0043226 organelle; …	GO:0000981 DNA-binding transcription factor activity, RNA polymerase II-specific; GO:0003682 chromatin binding; GO:0003700 DNA-binding transcription factor activity; GO:0003712 transcription coregulator activity; GO:0003713 transcription coactivator activity; GO:0003714 transcription corepressor activity; GO:0005488 binding; GO:0005515 protein binding; GO:0008134 transcription factor binding; GO:…		Transcription factor
P33993	500	S	0.437446	0.0244646	Down	DNA replication licensing factor MCM7 OS=Homo sapiens OX=9606 GN=MCM7 PE=1 SV=4	MCM7	1	S(1.0)LEQNIQLPAALLSR	0.407062	0.787556	0.638109	1.55265	1.60091	1.03605	nucleus	K02210	MCM7, CDC47; DNA replication licensing factor MCM7 [EC:5.6.2.3]	map03030 DNA replication; map04110 Cell cycle	GO:0000082 G1/S transition of mitotic cell cycle; GO:0000278 mitotic cell cycle; GO:0006139 nucleobase-containing compound metabolic process; GO:0006259 DNA metabolic process; GO:0006260 DNA replication; GO:0006261 DNA-dependent DNA replication; GO:0006268 DNA unwinding involved in DNA replication; GO:0006725 cellular aromatic compound metabolic process; GO:0006807 nitrogen compound metabolic pro…	GO:0000785 chromatin; GO:0005622 intracellular anatomical structure; GO:0005634 nucleus; GO:0005654 nucleoplasm; GO:0005694 chromosome; GO:0005737 cytoplasm; GO:0005829 cytosol; GO:0031974 membrane-enclosed lumen; GO:0031981 nuclear lumen; GO:0032991 protein-containing complex; GO:0042555 MCM complex; GO:0043226 organelle; GO:0043227 membrane-bounded organelle; GO:0043228 non-membrane-bounded org…	GO:0003676 nucleic acid binding; GO:0003677 DNA binding; GO:0003678 DNA helicase activity; GO:0003697 single-stranded DNA binding; GO:0003824 catalytic activity; GO:0004386 helicase activity; GO:0005488 binding; GO:0016462 pyrophosphatase activity; GO:0016787 hydrolase activity; GO:0016817 hydrolase activity, acting on acid anhydrides; GO:0016818 hydrolase activity, acting on acid anhydrides, in …	WP179 CELL CYCLE;WP4352 CILIARY LANDSCAPE;WP466 DNA REPLICATION;WP45 G1 TO S CELL CYCLE CONTROL;WP1530 MIRNA REGULATION OF DNA DAMAGE RESPONSE;WP2446 RETINOBLASTOMA GENE IN CANCER	Transcription factor
O95251	88	T	0.440191	0.00174364	Down	Histone acetyltransferase KAT7 OS=Homo sapiens OX=9606 GN=KAT7 PE=1 SV=1	KAT7	1	SQQQPTPVT(1.0)PK	0.682004	0.648725	0.73432	1.86774	1.51322	1.3103	nucleus	K11307	MYST2, HBO1, KAT7; histone acetyltransferase MYST2 [EC:2.3.1.48]		GO:0001709 cell fate determination; GO:0002009 morphogenesis of an epithelium; GO:0002165 instar larval or pupal development; GO:0003002 regionalization; GO:0006139 nucleobase-containing compound metabolic process; GO:0006259 DNA metabolic process; GO:0006260 DNA replication; GO:0006325 chromatin organization; GO:0006355 regulation of transcription, DNA-templated; GO:0006357 regulation of transcr…	GO:0000123 histone acetyltransferase complex; GO:0005622 intracellular anatomical structure; GO:0005634 nucleus; GO:0005654 nucleoplasm; GO:0005737 cytoplasm; GO:0005829 cytosol; GO:0031248 protein acetyltransferase complex; GO:0031974 membrane-enclosed lumen; GO:0031981 nuclear lumen; GO:0032991 protein-containing complex; GO:0043226 organelle; GO:0043227 membrane-bounded organelle; GO:0043229 i…	GO:0000981 DNA-binding transcription factor activity, RNA polymerase II-specific; GO:0001067 transcription regulatory region nucleic acid binding; GO:0003676 nucleic acid binding; GO:0003677 DNA binding; GO:0003688 DNA replication origin binding; GO:0003690 double-stranded DNA binding; GO:0003700 DNA-binding transcription factor activity; GO:0003712 transcription coregulator activity; GO:0003713 …	WP138 ANDROGEN RECEPTOR SIGNALING PATHWAY	Transcription factor
Q9BRQ0	40	S	0.442081	0.00053256	Down	Pygopus homolog 2 OS=Homo sapiens OX=9606 GN=PYGO2 PE=1 SV=2	PYGO2	1	AGLQMKS(1.0)PEKK	0.58036	0.68573	0.548902	1.4264	1.43159	1.24756	nucleus				GO:0009987 cellular process; GO:0016043 cellular component organization; GO:0022607 cellular component assembly; GO:0043933 protein-containing complex organization; GO:0044085 cellular component biogenesis; GO:0065003 protein-containing complex assembly; GO:0071840 cellular component organization or biogenesis; GO:1904837 beta-catenin-TCF complex assembly;	GO:0005622 intracellular anatomical structure; GO:0005634 nucleus; GO:0005654 nucleoplasm; GO:0005667 transcription regulator complex; GO:0031974 membrane-enclosed lumen; GO:0031981 nuclear lumen; GO:0032991 protein-containing complex; GO:0043226 organelle; GO:0043227 membrane-bounded organelle; GO:0043229 intracellular organelle; GO:0043231 intracellular membrane-bounded organelle; GO:0043233 or…		WP4905 1Q211 COPY NUMBER VARIATION SYNDROME	Transcription factor
P51587	2095	S	0.444753	0.00103338	Down	Breast cancer type 2 susceptibility protein OS=Homo sapiens OX=9606 GN=BRCA2 PE=1 SV=4	BRCA2	0.99	TEHSLHYS(0.99)PTSR	0.625765	0.653544	0.747787	1.65429	1.61003	1.29349	nucleus	K08775	BRCA2, FANCD1; breast cancer 2 susceptibility protein	map03440 Homologous recombination; map03460 Fanconi anemia pathway	GO:0000003 reproduction; GO:0000075 cell cycle checkpoint signaling; GO:0000226 microtubule cytoskeleton organization; GO:0000278 mitotic cell cycle; GO:0000280 nuclear division; GO:0000281 mitotic cytokinesis; GO:0000711 meiotic DNA repair synthesis; GO:0000722 telomere maintenance via recombination; GO:0000723 telomere maintenance; GO:0000724 double-strand break repair via homologous recombinat…	GO:0000228 nuclear chromosome; GO:0000781 chromosome, telomeric region; GO:0000793 condensed chromosome; GO:0000794 condensed nuclear chromosome; GO:0000795 synaptonemal complex; GO:0000800 lateral element; GO:0005622 intracellular anatomical structure; GO:0005634 nucleus; GO:0005654 nucleoplasm; GO:0005694 chromosome; GO:0005737 cytoplasm; GO:0005813 centrosome; GO:0005815 microtubule organizing…	GO:0002020 protease binding; GO:0003676 nucleic acid binding; GO:0003677 DNA binding; GO:0003697 single-stranded DNA binding; GO:0003824 catalytic activity; GO:0004402 histone acetyltransferase activity; GO:0005488 binding; GO:0005515 protein binding; GO:0008022 protein C-terminus binding; GO:0008080 N-acetyltransferase activity; GO:0008092 cytoskeletal protein binding; GO:0010484 H3 histone acet…	WP4262 BREAST CANCER PATHWAY;WP4016 DNA IRDAMAGE AND CELLULAR RESPONSE VIA ATR;WP3959 DNA IRDOUBLE STRAND BREAKS AND CELLULAR RESPONSE VIA ATM;WP4946 DNA REPAIR PATHWAYS FULL NETWORK;WP2261 GLIOBLASTOMA SIGNALING PATHWAYS;WP186 HOMOLOGOUS RECOMBINATION;WP4673 MALE INFERTILITY;WP4263 PANCREATIC ADENOCARCINOMA PATHWAY	Transcription factor
O15119	438	S	0.446009	0.0118297	Down	T-box transcription factor TBX3 OS=Homo sapiens OX=9606 GN=TBX3 PE=1 SV=4	TBX3	1	HS(1.0)PATISSSTR	0.756897	0.502382	0.798305	1.86693	1.25757	1.48883	nucleus	K10177	TBX3; T-box protein 3	map04550 Signaling pathways regulating pluripotency of stem cells	GO:0000003 reproduction; GO:0000122 negative regulation of transcription by RNA polymerase II; GO:0000578 embryonic axis specification; GO:0001501 skeletal system development; GO:0001568 blood vessel development; GO:0001654 eye development; GO:0001701 in utero embryonic development; GO:0001709 cell fate determination; GO:0001763 morphogenesis of a branching structure; GO:0001944 vasculature devel…	GO:0005622 intracellular anatomical structure; GO:0005634 nucleus; GO:0043226 organelle; GO:0043227 membrane-bounded organelle; GO:0043229 intracellular organelle; GO:0043231 intracellular membrane-bounded organelle;	GO:0000976 transcription cis-regulatory region binding; GO:0000977 RNA polymerase II transcription regulatory region sequence-specific DNA binding; GO:0000978 RNA polymerase II cis-regulatory region sequence-specific DNA binding; GO:0000981 DNA-binding transcription factor activity, RNA polymerase II-specific; GO:0000987 cis-regulatory region sequence-specific DNA binding; GO:0001067 transcriptio…	WP2857 MESODERMAL COMMITMENT PATHWAY;WP3527 PREIMPLANTATION EMBRYO	Transcription factor
P25054	1774	S	0.446382	0.0135345	Down	Adenomatous polyposis coli protein OS=Homo sapiens OX=9606 GN=APC PE=1 SV=2	APC	0.997	KKPTS(0.997)PVKPIPQNTEYR	0.64808	0.603319	0.731714	1.93891	1.44993	1.0538	nucleus	K02085	APC; adenomatosis polyposis coli protein	map04310 Wnt signaling pathway; map04390 Hippo signaling pathway; map04550 Signaling pathways regulating pluripotency of stem cells; map04810 Regulation of actin cytoskeleton	GO:0000003 reproduction; GO:0000075 cell cycle checkpoint signaling; GO:0000079 regulation of cyclin-dependent protein serine/threonine kinase activity; GO:0000226 microtubule cytoskeleton organization; GO:0000278 mitotic cell cycle; GO:0000281 mitotic cytokinesis; GO:0000820 regulation of glutamine family amino acid metabolic process; GO:0000902 cell morphogenesis; GO:0000904 cell morphogenesis …	GO:0000775 chromosome, centromeric region; GO:0000776 kinetochore; GO:0000922 spindle pole; GO:0001726 ruffle; GO:0005576 extracellular region; GO:0005622 intracellular anatomical structure; GO:0005634 nucleus; GO:0005635 nuclear envelope; GO:0005654 nucleoplasm; GO:0005694 chromosome; GO:0005737 cytoplasm; GO:0005794 Golgi apparatus; GO:0005813 centrosome; GO:0005815 microtubule organizing cente…	GO:0002020 protease binding; GO:0005198 structural molecule activity; GO:0005488 binding; GO:0005515 protein binding; GO:0008013 beta-catenin binding; GO:0008017 microtubule binding; GO:0008092 cytoskeletal protein binding; GO:0015631 tubulin binding; GO:0019207 kinase regulator activity; GO:0019887 protein kinase regulator activity; GO:0019899 enzyme binding; GO:0019900 kinase binding; GO:001990…	WP5124 ALZHEIMERS DISEASE;WP2059 ALZHEIMERS DISEASE AND MIRNA EFFECTS;WP2380 BRAINDERIVED NEUROTROPHIC FACTOR BDNF SIGNALING PATHWAY;WP4262 BREAST CANCER PATHWAY;WP4216 CHROMOSOMAL AND MICROSATELLITE INSTABILITY IN COLORECTAL CANCER;WP4352 CILIARY LANDSCAPE;WP5117 COHESIN COMPLEX CORNELIA DE LANGE SYNDROME;WP3286 COPPER HOMEOSTASIS;WP710 DNA DAMAGE RESPONSE ONLY ATM DEPENDENT;WP3931 EMBRYONIC STE…	Transcription factor
Q13428	233	S	0.448539	0.0111979	Down	Treacle protein OS=Homo sapiens OX=9606 GN=TCOF1 PE=1 SV=3	TCOF1	1	ASSVSTKES(1.0)PAR	0.829475	0.551583	0.789703	1.99851	1.54538	1.29574	nucleus	K14562	TCOF1; Treacher Collins syndrome protein	map03008 Ribosome biogenesis in eukaryotes	GO:0001501 skeletal system development; GO:0001837 epithelial to mesenchymal transition; GO:0006139 nucleobase-containing compound metabolic process; GO:0006351 transcription, DNA-templated; GO:0006360 transcription by RNA polymerase I; GO:0006417 regulation of translation; GO:0006725 cellular aromatic compound metabolic process; GO:0006807 nitrogen compound metabolic process; GO:0007275 multicel…	GO:0001650 fibrillar center; GO:0005622 intracellular anatomical structure; GO:0005634 nucleus; GO:0005730 nucleolus; GO:0005737 cytoplasm; GO:0005829 cytosol; GO:0031974 membrane-enclosed lumen; GO:0031981 nuclear lumen; GO:0043226 organelle; GO:0043227 membrane-bounded organelle; GO:0043228 non-membrane-bounded organelle; GO:0043229 intracellular organelle; GO:0043231 intracellular membrane-bou…	GO:0001042 RNA polymerase I core binding; GO:0005215 transporter activity; GO:0005488 binding; GO:0005515 protein binding; GO:0019899 enzyme binding; GO:0043175 RNA polymerase core enzyme binding; GO:0046982 protein heterodimerization activity; GO:0046983 protein dimerization activity; GO:0070063 RNA polymerase binding; GO:0097110 scaffold protein binding;		Transcription factor
P06748	243	S	0.448792	0.00198671	Down	Nucleophosmin OS=Homo sapiens OX=9606 GN=NPM1 PE=1 SV=2	NPM1	1	GPSS(1.0)VEDIK	0.808303	0.618653	0.630168	1.69846	1.55433	1.33091	nucleus	K11276	NPM1; nucleophosmin 1		GO:0000054 ribosomal subunit export from nucleus; GO:0000055 ribosomal large subunit export from nucleus; GO:0000056 ribosomal small subunit export from nucleus; GO:0000226 microtubule cytoskeleton organization; GO:0000448 cleavage in ITS2 between 5.8S rRNA and LSU-rRNA of tricistronic rRNA transcript (SSU-rRNA, 5.8S rRNA, LSU-rRNA); GO:0000460 maturation of 5.8S rRNA; GO:0000463 maturation of LS…	GO:0000922 spindle pole; GO:0001652 granular component; GO:0005622 intracellular anatomical structure; GO:0005634 nucleus; GO:0005654 nucleoplasm; GO:0005730 nucleolus; GO:0005737 cytoplasm; GO:0005813 centrosome; GO:0005815 microtubule organizing center; GO:0005819 spindle; GO:0005829 cytosol; GO:0005840 ribosome; GO:0005856 cytoskeleton; GO:0015630 microtubule cytoskeleton; GO:0015934 large rib…	GO:0000166 nucleotide binding; GO:0001067 transcription regulatory region nucleic acid binding; GO:0002039 p53 binding; GO:0003676 nucleic acid binding; GO:0003677 DNA binding; GO:0003712 transcription coregulator activity; GO:0003713 transcription coactivator activity; GO:0003723 RNA binding; GO:0004857 enzyme inhibitor activity; GO:0004860 protein kinase inhibitor activity; GO:0005488 binding; …		Transcription factor
Q92466	24	S	0.448973	0.00394714	Down	DNA damage-binding protein 2 OS=Homo sapiens OX=9606 GN=DDB2 PE=1 SV=1	DDB2	1	S(1.0)RS(1.0)PLELEPEAK	0.753307	0.533731	0.611553	1.32372	1.23948	1.66554	nucleus	K10140	DDB2; DNA damage-binding protein 2	map03420 Nucleotide excision repair; map04115 p53 signaling pathway; map04120 Ubiquitin mediated proteolysis	GO:0000209 protein polyubiquitination; GO:0000715 nucleotide-excision repair, DNA damage recognition; GO:0006139 nucleobase-containing compound metabolic process; GO:0006259 DNA metabolic process; GO:0006281 DNA repair; GO:0006289 nucleotide-excision repair; GO:0006290 pyrimidine dimer repair; GO:0006293 nucleotide-excision repair, preincision complex stabilization; GO:0006294 nucleotide-excision…	GO:0000151 ubiquitin ligase complex; GO:0005622 intracellular anatomical structure; GO:0005634 nucleus; GO:0005654 nucleoplasm; GO:0030054 cell junction; GO:0031461 cullin-RING ubiquitin ligase complex; GO:0031465 Cul4B-RING E3 ubiquitin ligase complex; GO:0031974 membrane-enclosed lumen; GO:0031981 nuclear lumen; GO:0032991 protein-containing complex; GO:0043226 organelle; GO:0043227 membrane-bo…	GO:0003676 nucleic acid binding; GO:0003677 DNA binding; GO:0003684 damaged DNA binding; GO:0005488 binding; GO:0044877 protein-containing complex binding; GO:0097159 organic cyclic compound binding; GO:1901363 heterocyclic compound binding;	WP4262 BREAST CANCER PATHWAY;WP4216 CHROMOSOMAL AND MICROSATELLITE INSTABILITY IN COLORECTAL CANCER;WP707 DNA DAMAGE RESPONSE;WP4946 DNA REPAIR PATHWAYS FULL NETWORK;WP4155 ENDOMETRIAL CANCER;WP4666 HEPATITIS B INFECTION;WP4685 MELANOMA;WP1530 MIRNA REGULATION OF DNA DAMAGE RESPONSE;WP3982 MIRNA REGULATION OF P53 PATHWAY IN PROSTATE CANCER;WP4255 NONSMALL CELL LUNG CANCER;WP4753 NUCLEOTIDE EXCISI…	Transcription factor
P02545	616	S	0.449116	0.0415636	Down	Prelamin-A/C OS=Homo sapiens OX=9606 GN=LMNA PE=1 SV=1	LMNA	1	ASASGSGAQVGGPISSGSS(1.0)ASSVTVTR	1.20621	0.593665	0.480973	2.02385	1.59226	1.46243	nucleus	K12641	LMNA; lamin A/C	map04210 Apoptosis	GO:0000003 reproduction; GO:0000226 microtubule cytoskeleton organization; GO:0000278 mitotic cell cycle; GO:0000280 nuclear division; GO:0000910 cytokinesis; GO:0001654 eye development; GO:0001666 response to hypoxia; GO:0001745 compound eye morphogenesis; GO:0001763 morphogenesis of a branching structure; GO:0002009 morphogenesis of an epithelium; GO:0002682 regulation of immune system process;…	GO:0005622 intracellular anatomical structure; GO:0005634 nucleus; GO:0005635 nuclear envelope; GO:0005638 lamin filament; GO:0005652 nuclear lamina; GO:0005654 nucleoplasm; GO:0005737 cytoplasm; GO:0005829 cytosol; GO:0005856 cytoskeleton; GO:0005882 intermediate filament; GO:0012505 endomembrane system; GO:0016020 membrane; GO:0016363 nuclear matrix; GO:0031090 organelle membrane; GO:0031965 nu…	GO:0005102 signaling receptor binding; GO:0005198 structural molecule activity; GO:0005488 binding; GO:0005515 protein binding; GO:0008157 protein phosphatase 1 binding; GO:0019899 enzyme binding; GO:0019902 phosphatase binding; GO:0019903 protein phosphatase binding; GO:0042393 histone binding; GO:0042802 identical protein binding;	WP5104 ACQUIRED PARTIAL LIPODYSTROPHY BARRAQUERSIMONS SYNDROME;WP236 ADIPOGENESIS;WP2118 ARRHYTHMOGENIC RIGHT VENTRICULAR CARDIOMYOPATHY;WP5102 FAMILIAL PARTIAL LIPODYSTROPHY FPLD;WP314 FAS LIGAND PATHWAY AND STRESS INDUCTION OF HEAT SHOCK PROTEINS;WP4844 INFLUENCE OF LAMINOPATHIES ON WNT SIGNALING;WP4758 NEPHROTIC SYNDROME;WP4879 OVERLAP BETWEEN SIGNAL TRANSDUCTION PATHWAYS CONTRIBUTING TO LMNA …	Transcription factor
P04637	6	S	0.450277	0.0187967	Down	Cellular tumor antigen p53 OS=Homo sapiens OX=9606 GN=TP53 PE=1 SV=4	TP53	0.991	MEEPQS(0.991)DPSVEPPLSQETFSDLWK	0.685796	0.419585	0.686272	1.13012	1.69724	1.15164	nucleus	K04451	TP53, P53; tumor protein p53	map04010 MAPK signaling pathway; map04071 Sphingolipid signaling pathway; map04110 Cell cycle; map04115 p53 signaling pathway; map04137 Mitophagy - animal; map04151 PI3K-Akt signaling pathway; map04210 Apoptosis; map04211 Longevity regulating pathway; map04216 Ferroptosis; map04218 Cellular senescence; map04310 Wnt signaling pathway; map04722 Neurotrophin signaling pathway; map04919 Thyroid hormo…	GO:0000003 reproduction; GO:0000075 cell cycle checkpoint signaling; GO:0000077 DNA damage checkpoint signaling; GO:0000122 negative regulation of transcription by RNA polymerase II; GO:0000278 mitotic cell cycle; GO:0001558 regulation of cell growth; GO:0001568 blood vessel development; GO:0001666 response to hypoxia; GO:0001894 tissue homeostasis; GO:0001932 regulation of protein phosphorylatio…	GO:0000228 nuclear chromosome; GO:0000785 chromatin; GO:0005622 intracellular anatomical structure; GO:0005634 nucleus; GO:0005654 nucleoplasm; GO:0005657 replication fork; GO:0005667 transcription regulator complex; GO:0005694 chromosome; GO:0005730 nucleolus; GO:0005737 cytoplasm; GO:0005739 mitochondrion; GO:0005759 mitochondrial matrix; GO:0005783 endoplasmic reticulum; GO:0005829 cytosol; GO…	GO:0000166 nucleotide binding; GO:0000976 transcription cis-regulatory region binding; GO:0000977 RNA polymerase II transcription regulatory region sequence-specific DNA binding; GO:0000978 RNA polymerase II cis-regulatory region sequence-specific DNA binding; GO:0000981 DNA-binding transcription factor activity, RNA polymerase II-specific; GO:0000987 cis-regulatory region sequence-specific DNA b…	WP4949 16P112 PROXIMAL DELETION SYNDROME;WP4657 22Q112 COPY NUMBER VARIATION SYNDROME;WP1403 AMPACTIVATED PROTEIN KINASE AMPK SIGNALING;WP2447 AMYOTROPHIC LATERAL SCLEROSIS ALS;WP254 APOPTOSIS;WP1772 APOPTOSIS MODULATION AND SIGNALING;WP2516 ATM SIGNALING PATHWAY;WP2828 BLADDER CANCER;WP4262 BREAST CANCER PATHWAY;WP5055 BURN WOUND HEALING;WP4191 CALORIC RESTRICTION AND AGING;WP179 CELL CYCLE;WP42…	Transcription factor
O95425	920	S	0.451819	0.000881727	Down	Supervillin OS=Homo sapiens OX=9606 GN=SVIL PE=1 SV=2	SVIL	0.991	FSSS(1.0)IENSDS(0.991)PVR	0.659037	0.698695	0.657003	1.37779	1.75057	1.3308	nucleus	K10369	SVIL; supervillin		GO:0007275 multicellular organism development; GO:0007517 muscle organ development; GO:0007519 skeletal muscle tissue development; GO:0009888 tissue development; GO:0010564 regulation of cell cycle process; GO:0014706 striated muscle tissue development; GO:0032465 regulation of cytokinesis; GO:0032467 positive regulation of cytokinesis; GO:0032501 multicellular organismal process; GO:0032502 deve…	GO:0005622 intracellular anatomical structure; GO:0005634 nucleus; GO:0005737 cytoplasm; GO:0005829 cytosol; GO:0005856 cytoskeleton; GO:0005874 microtubule; GO:0005886 plasma membrane; GO:0015629 actin cytoskeleton; GO:0015630 microtubule cytoskeleton; GO:0016020 membrane; GO:0030016 myofibril; GO:0030496 midbody; GO:0032153 cell division site; GO:0032154 cleavage furrow; GO:0036449 microtubule …	GO:0003779 actin binding; GO:0005488 binding; GO:0005515 protein binding; GO:0008092 cytoskeletal protein binding; GO:0044877 protein-containing complex binding; GO:0051015 actin filament binding;		Transcription factor
O15119	432	S	0.454606	0.00329701	Down	T-box transcription factor TBX3 OS=Homo sapiens OX=9606 GN=TBX3 PE=1 SV=4	TBX3	1	LDKAS(1.0)PDSRHSPATISSSTR	0.546633	0.700126	0.686914	1.53713	1.15811	1.55827	nucleus	K10177	TBX3; T-box protein 3	map04550 Signaling pathways regulating pluripotency of stem cells	GO:0000003 reproduction; GO:0000122 negative regulation of transcription by RNA polymerase II; GO:0000578 embryonic axis specification; GO:0001501 skeletal system development; GO:0001568 blood vessel development; GO:0001654 eye development; GO:0001701 in utero embryonic development; GO:0001709 cell fate determination; GO:0001763 morphogenesis of a branching structure; GO:0001944 vasculature devel…	GO:0005622 intracellular anatomical structure; GO:0005634 nucleus; GO:0043226 organelle; GO:0043227 membrane-bounded organelle; GO:0043229 intracellular organelle; GO:0043231 intracellular membrane-bounded organelle;	GO:0000976 transcription cis-regulatory region binding; GO:0000977 RNA polymerase II transcription regulatory region sequence-specific DNA binding; GO:0000978 RNA polymerase II cis-regulatory region sequence-specific DNA binding; GO:0000981 DNA-binding transcription factor activity, RNA polymerase II-specific; GO:0000987 cis-regulatory region sequence-specific DNA binding; GO:0001067 transcriptio…	WP2857 MESODERMAL COMMITMENT PATHWAY;WP3527 PREIMPLANTATION EMBRYO	Transcription factor
P14316	339	S	0.460225	0.0264873	Down	Interferon regulatory factor 2 OS=Homo sapiens OX=9606 GN=IRF2 PE=1 SV=2	IRF2	1	KTS(1.0)DITQAR	0.790362	0.584049	0.84258	2.05362	1.6793	1.08426	nucleus	K10153	IRF2; interferon regulatory factor 2		GO:0000122 negative regulation of transcription by RNA polymerase II; GO:0002252 immune effector process; GO:0002376 immune system process; GO:0006139 nucleobase-containing compound metabolic process; GO:0006351 transcription, DNA-templated; GO:0006355 regulation of transcription, DNA-templated; GO:0006357 regulation of transcription by RNA polymerase II; GO:0006366 transcription by RNA polymeras…	GO:0005622 intracellular anatomical structure; GO:0005634 nucleus; GO:0005654 nucleoplasm; GO:0005737 cytoplasm; GO:0005829 cytosol; GO:0005912 adherens junction; GO:0005925 focal adhesion; GO:0030054 cell junction; GO:0030055 cell-substrate junction; GO:0031974 membrane-enclosed lumen; GO:0031981 nuclear lumen; GO:0043226 organelle; GO:0043227 membrane-bounded organelle; GO:0043229 intracellular…	GO:0000976 transcription cis-regulatory region binding; GO:0000977 RNA polymerase II transcription regulatory region sequence-specific DNA binding; GO:0000981 DNA-binding transcription factor activity, RNA polymerase II-specific; GO:0001067 transcription regulatory region nucleic acid binding; GO:0001228 DNA-binding transcription activator activity, RNA polymerase II-specific; GO:0003676 nucleic …	WP254 APOPTOSIS;WP619 TYPE II INTERFERON SIGNALING IFNG	Transcription factor
Q9UHB7	694	S	0.463154	0.043165	Down	AF4/FMR2 family member 4 OS=Homo sapiens OX=9606 GN=AFF4 PE=1 SV=1	AFF4	1	MFS(1.0)PMEEK	1.21598	0.580211	0.487383	1.82757	1.68339	1.41953	nucleus	K15185	AFF4; AF4/FMR2 family member 4		GO:0000003 reproduction; GO:0000910 cytokinesis; GO:0000912 assembly of actomyosin apparatus involved in cytokinesis; GO:0000915 actomyosin contractile ring assembly; GO:0001654 eye development; GO:0001745 compound eye morphogenesis; GO:0001751 compound eye photoreceptor cell differentiation; GO:0001754 eye photoreceptor cell differentiation; GO:0003002 regionalization; GO:0003006 developmental p…	GO:0000785 chromatin; GO:0001650 fibrillar center; GO:0005622 intracellular anatomical structure; GO:0005634 nucleus; GO:0005654 nucleoplasm; GO:0005694 chromosome; GO:0005730 nucleolus; GO:0008023 transcription elongation factor complex; GO:0031974 membrane-enclosed lumen; GO:0031981 nuclear lumen; GO:0032783 super elongation complex; GO:0032991 protein-containing complex; GO:0043226 organelle; …	GO:0003676 nucleic acid binding; GO:0003677 DNA binding; GO:0003700 DNA-binding transcription factor activity; GO:0005488 binding; GO:0005515 protein binding; GO:0008134 transcription factor binding; GO:0061629 RNA polymerase II-specific DNA-binding transcription factor binding; GO:0097159 organic cyclic compound binding; GO:0140110 transcription regulator activity; GO:1901363 heterocyclic compou…		Transcription factor
Q96ST3	435	T	0.464131	0.000552842	Down	Paired amphipathic helix protein Sin3a OS=Homo sapiens OX=9606 GN=SIN3A PE=1 SV=2	SIN3A	1	RHPTGTT(1.0)PPVK	0.634708	0.696689	0.748605	1.54349	1.61278	1.32522	nucleus	K11644	SIN3A; paired amphipathic helix protein Sin3a	map04919 Thyroid hormone signaling pathway	GO:0000003 reproduction; GO:0000122 negative regulation of transcription by RNA polymerase II; GO:0001667 ameboidal-type cell migration; GO:0001678 cellular glucose homeostasis; GO:0001701 in utero embryonic development; GO:0001708 cell fate specification; GO:0002119 nematode larval development; GO:0002164 larval development; GO:0002218 activation of innate immune response; GO:0002230 positive re…	GO:0000118 histone deacetylase complex; GO:0000228 nuclear chromosome; GO:0000775 chromosome, centromeric region; GO:0000776 kinetochore; GO:0000785 chromatin; GO:0000791 euchromatin; GO:0005622 intracellular anatomical structure; GO:0005634 nucleus; GO:0005654 nucleoplasm; GO:0005667 transcription regulator complex; GO:0005694 chromosome; GO:0005700 polytene chromosome; GO:0016580 Sin3 complex; …	GO:0000976 transcription cis-regulatory region binding; GO:0001067 transcription regulatory region nucleic acid binding; GO:0003676 nucleic acid binding; GO:0003677 DNA binding; GO:0003682 chromatin binding; GO:0003690 double-stranded DNA binding; GO:0003700 DNA-binding transcription factor activity; GO:0003712 transcription coregulator activity; GO:0003714 transcription corepressor activity; GO:…	WP138 ANDROGEN RECEPTOR SIGNALING PATHWAY;WP3594 CIRCADIAN RHYTHM GENES;WP47 HEDGEHOG SIGNALING PATHWAY WP47;WP3584 MECP2 AND ASSOCIATED RETT SYNDROME;WP2446 RETINOBLASTOMA GENE IN CANCER;WP366 TGFBETA SIGNALING PATHWAY;WP4533 TRANSCRIPTION COFACTORS SKI AND SKIL PROTEIN PARTNERS	Transcription factor
Q9NPI1	289	S	0.464333	0.0331702	Down	Bromodomain-containing protein 7 OS=Homo sapiens OX=9606 GN=BRD7 PE=1 SV=1	BRD7	1	EDSGDAEAHAFKS(1.0)PSK	0.45244	0.773406	0.795402	1.87	1.40203	1.08098	nucleus	K11723	BRD7; bromodomain-containing protein 7		GO:0000902 cell morphogenesis; GO:0006355 regulation of transcription, DNA-templated; GO:0006357 regulation of transcription by RNA polymerase II; GO:0007275 multicellular organism development; GO:0007346 regulation of mitotic cell cycle; GO:0007399 nervous system development; GO:0008285 negative regulation of cell population proliferation; GO:0009653 anatomical structure morphogenesis; GO:000988…	GO:0005622 intracellular anatomical structure; GO:0005634 nucleus; GO:0005654 nucleoplasm; GO:0005737 cytoplasm; GO:0005829 cytosol; GO:0031974 membrane-enclosed lumen; GO:0031981 nuclear lumen; GO:0043226 organelle; GO:0043227 membrane-bounded organelle; GO:0043229 intracellular organelle; GO:0043231 intracellular membrane-bounded organelle; GO:0043233 organelle lumen; GO:0070013 intracellular o…	GO:0001067 transcription regulatory region nucleic acid binding; GO:0002039 p53 binding; GO:0003676 nucleic acid binding; GO:0003677 DNA binding; GO:0003712 transcription coregulator activity; GO:0003713 transcription coactivator activity; GO:0003714 transcription corepressor activity; GO:0005488 binding; GO:0005515 protein binding; GO:0008134 transcription factor binding; GO:0042393 histone bind…		Transcription factor
P38398	1524	S	0.469103	0.00646137	Down	Breast cancer type 1 susceptibility protein OS=Homo sapiens OX=9606 GN=BRCA1 PE=1 SV=2	BRCA1	1	NYPS(1.0)QEELIK	0.799552	0.724042	0.59888	1.37941	1.86864	1.27648	nucleus	K10605	BRCA1; breast cancer type 1 susceptibility protein [EC:2.3.2.27]	map03440 Homologous recombination; map03460 Fanconi anemia pathway; map04120 Ubiquitin mediated proteolysis; map04151 PI3K-Akt signaling pathway	GO:0000075 cell cycle checkpoint signaling; GO:0000077 DNA damage checkpoint signaling; GO:0000209 protein polyubiquitination; GO:0000226 microtubule cytoskeleton organization; GO:0000278 mitotic cell cycle; GO:0000724 double-strand break repair via homologous recombination; GO:0000725 recombinational repair; GO:0000729 DNA double-strand break processing; GO:0001817 regulation of cytokine product…	GO:0000151 ubiquitin ligase complex; GO:0000152 nuclear ubiquitin ligase complex; GO:0000228 nuclear chromosome; GO:0000793 condensed chromosome; GO:0000794 condensed nuclear chromosome; GO:0000795 synaptonemal complex; GO:0000800 lateral element; GO:0000930 gamma-tubulin complex; GO:0000931 gamma-tubulin large complex; GO:0005622 intracellular anatomical structure; GO:0005634 nucleus; GO:0005654…	GO:0001067 transcription regulatory region nucleic acid binding; GO:0003676 nucleic acid binding; GO:0003677 DNA binding; GO:0003682 chromatin binding; GO:0003684 damaged DNA binding; GO:0003712 transcription coregulator activity; GO:0003713 transcription coactivator activity; GO:0003723 RNA binding; GO:0003824 catalytic activity; GO:0004842 ubiquitin-protein transferase activity; GO:0005102 sign…	WP138 ANDROGEN RECEPTOR SIGNALING PATHWAY;WP2516 ATM SIGNALING PATHWAY;WP4262 BREAST CANCER PATHWAY;WP707 DNA DAMAGE RESPONSE;WP4016 DNA IRDAMAGE AND CELLULAR RESPONSE VIA ATR;WP3959 DNA IRDOUBLE STRAND BREAKS AND CELLULAR RESPONSE VIA ATM;WP4946 DNA REPAIR PATHWAYS FULL NETWORK;WP2261 GLIOBLASTOMA SIGNALING PATHWAYS;WP3646 HEPATITIS C AND HEPATOCELLULAR CARCINOMA;WP1971 INTEGRATED CANCER PATHWAY…	Transcription factor
Q8WVC0	66	S	0.469926	0.0309355	Down	RNA polymerase-associated protein LEO1 OS=Homo sapiens OX=9606 GN=LEO1 PE=1 SV=1	LEO1	1	ELFGDDS(1.0)EDEGASHHSGSDNHSER	0.767609	0.868722	0.54308	1.97765	1.07225	1.58787	nucleus	K15177	LEO1; RNA polymerase-associated protein LEO1		GO:0001501 skeletal system development; GO:0001704 formation of primary germ layer; GO:0001706 endoderm formation; GO:0001711 endodermal cell fate commitment; GO:0002682 regulation of immune system process; GO:0002683 negative regulation of immune system process; GO:0006139 nucleobase-containing compound metabolic process; GO:0006325 chromatin organization; GO:0006351 transcription, DNA-templated…	GO:0000428 DNA-directed RNA polymerase complex; GO:0001650 fibrillar center; GO:0005622 intracellular anatomical structure; GO:0005634 nucleus; GO:0005654 nucleoplasm; GO:0005730 nucleolus; GO:0005813 centrosome; GO:0005815 microtubule organizing center; GO:0005856 cytoskeleton; GO:0008023 transcription elongation factor complex; GO:0015630 microtubule cytoskeleton; GO:0016591 RNA polymerase II, …	GO:0000993 RNA polymerase II complex binding; GO:0001098 basal transcription machinery binding; GO:0001099 basal RNA polymerase II transcription machinery binding; GO:0005488 binding; GO:0005515 protein binding; GO:0019899 enzyme binding; GO:0043175 RNA polymerase core enzyme binding; GO:0044877 protein-containing complex binding; GO:0045309 protein phosphorylated amino acid binding; GO:0050815 p…	WP2853 ENDODERM DIFFERENTIATION	Transcription factor
Q9H8N7	468	S	0.472039	0.000868535	Down	Zinc finger protein 395 OS=Homo sapiens OX=9606 GN=ZNF395 PE=1 SV=2	ZNF395	0.997	SHLIVTS(0.997)PPR	0.766724	0.58394	0.634537	1.47525	1.35683	1.37351	nucleus				GO:0006355 regulation of transcription, DNA-templated; GO:0006357 regulation of transcription by RNA polymerase II; GO:0009889 regulation of biosynthetic process; GO:0010468 regulation of gene expression; GO:0010556 regulation of macromolecule biosynthetic process; GO:0019219 regulation of nucleobase-containing compound metabolic process; GO:0019222 regulation of metabolic process; GO:0031323 reg…	GO:0005622 intracellular anatomical structure; GO:0005634 nucleus; GO:0005737 cytoplasm; GO:0005829 cytosol; GO:0043226 organelle; GO:0043227 membrane-bounded organelle; GO:0043229 intracellular organelle; GO:0043231 intracellular membrane-bounded organelle;	GO:0000976 transcription cis-regulatory region binding; GO:0000977 RNA polymerase II transcription regulatory region sequence-specific DNA binding; GO:0000978 RNA polymerase II cis-regulatory region sequence-specific DNA binding; GO:0000981 DNA-binding transcription factor activity, RNA polymerase II-specific; GO:0000987 cis-regulatory region sequence-specific DNA binding; GO:0001067 transcriptio…		Transcription factor
Q5T1R4	948	S	0.472865	0.0073894	Down	Transcription factor HIVEP3 OS=Homo sapiens OX=9606 GN=HIVEP3 PE=1 SV=1	HIVEP3	1	SAS(1.0)FERDDHGK	0.738639	0.627602	0.616225	1.09616	1.7451	1.3512	nucleus	K09239	HIVEP; human immunodeficiency virus type I enhancer-binding protein		GO:0006139 nucleobase-containing compound metabolic process; GO:0006351 transcription, DNA-templated; GO:0006355 regulation of transcription, DNA-templated; GO:0006357 regulation of transcription by RNA polymerase II; GO:0006366 transcription by RNA polymerase II; GO:0006725 cellular aromatic compound metabolic process; GO:0006807 nitrogen compound metabolic process; GO:0007154 cell communication…	GO:0005622 intracellular anatomical structure; GO:0005634 nucleus; GO:0005737 cytoplasm; GO:0005829 cytosol; GO:0043226 organelle; GO:0043227 membrane-bounded organelle; GO:0043229 intracellular organelle; GO:0043231 intracellular membrane-bounded organelle;	GO:0000981 DNA-binding transcription factor activity, RNA polymerase II-specific; GO:0001067 transcription regulatory region nucleic acid binding; GO:0003676 nucleic acid binding; GO:0003677 DNA binding; GO:0003700 DNA-binding transcription factor activity; GO:0005488 binding; GO:0043565 sequence-specific DNA binding; GO:0097159 organic cyclic compound binding; GO:0140110 transcription regulator …		Transcription factor
Q8NCD3	642	S	0.474831	0.00806712	Down	Holliday junction recognition protein OS=Homo sapiens OX=9606 GN=HJURP PE=1 SV=2	HJURP	1	LPSS(1.0)PLGCR	0.770069	0.615416	0.687959	1.5404	1.72484	1.10146	nucleus				GO:0006323 DNA packaging; GO:0006325 chromatin organization; GO:0006333 chromatin assembly or disassembly; GO:0006334 nucleosome assembly; GO:0006336 DNA replication-independent chromatin assembly; GO:0006338 chromatin remodeling; GO:0006996 organelle organization; GO:0007059 chromosome segregation; GO:0009987 cellular process; GO:0016043 cellular component organization; GO:0022607 cellular compo…	GO:0000775 chromosome, centromeric region; GO:0000776 kinetochore; GO:0000779 condensed chromosome, centromeric region; GO:0000793 condensed chromosome; GO:0005622 intracellular anatomical structure; GO:0005634 nucleus; GO:0005654 nucleoplasm; GO:0005694 chromosome; GO:0005730 nucleolus; GO:0005737 cytoplasm; GO:0005739 mitochondrion; GO:0005829 cytosol; GO:0031974 membrane-enclosed lumen; GO:003…	GO:0005488 binding; GO:0005515 protein binding; GO:0042393 histone binding; GO:0042802 identical protein binding;		Transcription factor
P20700	5	T	0.477261	0.0287813	Down	Lamin-B1 OS=Homo sapiens OX=9606 GN=LMNB1 PE=1 SV=2	LMNB1	1	MATAT(1.0)PVPPR	1.0718	0.6533	0.605775	2.06107	1.53629	1.2865	nucleus	K07611	LMNB; lamin B	map04210 Apoptosis; map04214 Apoptosis - fly	GO:0000003 reproduction; GO:0000226 microtubule cytoskeleton organization; GO:0000278 mitotic cell cycle; GO:0000280 nuclear division; GO:0000910 cytokinesis; GO:0001654 eye development; GO:0001666 response to hypoxia; GO:0001745 compound eye morphogenesis; GO:0001763 morphogenesis of a branching structure; GO:0001932 regulation of protein phosphorylation; GO:0001934 positive regulation of protei…	GO:0005622 intracellular anatomical structure; GO:0005634 nucleus; GO:0005635 nuclear envelope; GO:0005637 nuclear inner membrane; GO:0005638 lamin filament; GO:0005652 nuclear lamina; GO:0005654 nucleoplasm; GO:0005737 cytoplasm; GO:0005829 cytosol; GO:0005856 cytoskeleton; GO:0005882 intermediate filament; GO:0012505 endomembrane system; GO:0016020 membrane; GO:0016363 nuclear matrix; GO:001986…	GO:0005102 signaling receptor binding; GO:0005198 structural molecule activity; GO:0005488 binding; GO:0005515 protein binding; GO:0008432 JUN kinase binding; GO:0019899 enzyme binding; GO:0019900 kinase binding; GO:0019901 protein kinase binding; GO:0042393 histone binding; GO:0042802 identical protein binding; GO:0043274 phospholipase binding;	WP5104 ACQUIRED PARTIAL LIPODYSTROPHY BARRAQUERSIMONS SYNDROME;WP5102 FAMILIAL PARTIAL LIPODYSTROPHY FPLD;WP314 FAS LIGAND PATHWAY AND STRESS INDUCTION OF HEAT SHOCK PROTEINS;WP5103 PROGERIAASSOCIATED LIPODYSTROPHY	Transcription factor
Q9NYF8	257	T	0.480216	0.0015388	Down	Bcl-2-associated transcription factor 1 OS=Homo sapiens OX=9606 GN=BCLAF1 PE=1 SV=2	BCLAF1	1	NT(1.0)PSQHSHS(1.0)IQHS(1.0)PER		0.685829	0.793926	1.6093	1.45944	1.55342	nucleus	K13087	BCLAF1; bcl2 associated transcription factor 1		GO:0000266 mitochondrial fission; GO:0006091 generation of precursor metabolites and energy; GO:0006355 regulation of transcription, DNA-templated; GO:0006915 apoptotic process; GO:0006950 response to stress; GO:0006996 organelle organization; GO:0007005 mitochondrion organization; GO:0008152 metabolic process; GO:0008219 cell death; GO:0009060 aerobic respiration; GO:0009889 regulation of biosyn…	GO:0005622 intracellular anatomical structure; GO:0005634 nucleus; GO:0005654 nucleoplasm; GO:0005737 cytoplasm; GO:0005739 mitochondrion; GO:0016604 nuclear body; GO:0016607 nuclear speck; GO:0031974 membrane-enclosed lumen; GO:0031981 nuclear lumen; GO:0043226 organelle; GO:0043227 membrane-bounded organelle; GO:0043229 intracellular organelle; GO:0043231 intracellular membrane-bounded organell…	GO:0003676 nucleic acid binding; GO:0003677 DNA binding; GO:0005488 binding; GO:0097159 organic cyclic compound binding; GO:1901363 heterocyclic compound binding;	WP2916 INTERACTOME OF POLYCOMB REPRESSIVE COMPLEX 2 PRC2	Transcription factor
P56270	361	S	0.480989	0.00390901	Down	Myc-associated zinc finger protein OS=Homo sapiens OX=9606 GN=MAZ PE=1 SV=1	MAZ	0.993	QVHS(0.993)TERPFK	0.54275	0.679755	0.803594	1.51396	1.27825	1.42015	nucleus				GO:0006139 nucleobase-containing compound metabolic process; GO:0006351 transcription, DNA-templated; GO:0006352 DNA-templated transcription, initiation; GO:0006353 DNA-templated transcription, termination; GO:0006355 regulation of transcription, DNA-templated; GO:0006357 regulation of transcription by RNA polymerase II; GO:0006366 transcription by RNA polymerase II; GO:0006367 transcription init…	GO:0005622 intracellular anatomical structure; GO:0005634 nucleus; GO:0005737 cytoplasm; GO:0043226 organelle; GO:0043227 membrane-bounded organelle; GO:0043229 intracellular organelle; GO:0043231 intracellular membrane-bounded organelle;	GO:0000976 transcription cis-regulatory region binding; GO:0000977 RNA polymerase II transcription regulatory region sequence-specific DNA binding; GO:0000978 RNA polymerase II cis-regulatory region sequence-specific DNA binding; GO:0000979 RNA polymerase II core promoter sequence-specific DNA binding; GO:0000981 DNA-binding transcription factor activity, RNA polymerase II-specific; GO:0000987 ci…	WP4949 16P112 PROXIMAL DELETION SYNDROME;WP706 SUDDEN INFANT DEATH SYNDROME SIDS SUSCEPTIBILITY PATHWAYS	Transcription factor
O14646	1683	S	0.481668	0.00776128	Down	Chromodomain-helicase-DNA-binding protein 1 OS=Homo sapiens OX=9606 GN=CHD1 PE=1 SV=2	CHD1	1	S(1.0)PYGSRSPFEHSVEHK	0.69222	0.652846	0.671523	1.59554	1.02919	1.56195	nucleus	K11367	CHD1; chromodomain-helicase-DNA-binding protein 1 [EC:5.6.2.-]		GO:0000003 reproduction; GO:0002009 morphogenesis of an epithelium; GO:0002165 instar larval or pupal development; GO:0003006 developmental process involved in reproduction; GO:0006139 nucleobase-containing compound metabolic process; GO:0006325 chromatin organization; GO:0006333 chromatin assembly or disassembly; GO:0006338 chromatin remodeling; GO:0006355 regulation of transcription, DNA-templa…	GO:0001650 fibrillar center; GO:0005622 intracellular anatomical structure; GO:0005634 nucleus; GO:0005654 nucleoplasm; GO:0005694 chromosome; GO:0005700 polytene chromosome; GO:0005703 polytene chromosome puff; GO:0005705 polytene chromosome interband; GO:0005730 nucleolus; GO:0005737 cytoplasm; GO:0030684 preribosome; GO:0030688 preribosome, small subunit precursor; GO:0031974 membrane-enclosed…	GO:0000976 transcription cis-regulatory region binding; GO:0000977 RNA polymerase II transcription regulatory region sequence-specific DNA binding; GO:0000978 RNA polymerase II cis-regulatory region sequence-specific DNA binding; GO:0000987 cis-regulatory region sequence-specific DNA binding; GO:0001067 transcription regulatory region nucleic acid binding; GO:0003676 nucleic acid binding; GO:0003…	WP5144 NRP1TRIGGERED SIGNALING PATHWAYS IN PANCREATIC CANCER	Transcription factor
Q13428	1228	S	0.482612	0.000656654	Down	Treacle protein OS=Homo sapiens OX=9606 GN=TCOF1 PE=1 SV=3	TCOF1	1	LDS(1.0)S(1.0)PSVSSTLAAK	0.688055	0.671039	0.810727	1.63601	1.39217	1.46782	nucleus	K14562	TCOF1; Treacher Collins syndrome protein	map03008 Ribosome biogenesis in eukaryotes	GO:0001501 skeletal system development; GO:0001837 epithelial to mesenchymal transition; GO:0006139 nucleobase-containing compound metabolic process; GO:0006351 transcription, DNA-templated; GO:0006360 transcription by RNA polymerase I; GO:0006417 regulation of translation; GO:0006725 cellular aromatic compound metabolic process; GO:0006807 nitrogen compound metabolic process; GO:0007275 multicel…	GO:0001650 fibrillar center; GO:0005622 intracellular anatomical structure; GO:0005634 nucleus; GO:0005730 nucleolus; GO:0005737 cytoplasm; GO:0005829 cytosol; GO:0031974 membrane-enclosed lumen; GO:0031981 nuclear lumen; GO:0043226 organelle; GO:0043227 membrane-bounded organelle; GO:0043228 non-membrane-bounded organelle; GO:0043229 intracellular organelle; GO:0043231 intracellular membrane-bou…	GO:0001042 RNA polymerase I core binding; GO:0005215 transporter activity; GO:0005488 binding; GO:0005515 protein binding; GO:0019899 enzyme binding; GO:0043175 RNA polymerase core enzyme binding; GO:0046982 protein heterodimerization activity; GO:0046983 protein dimerization activity; GO:0070063 RNA polymerase binding; GO:0097110 scaffold protein binding;		Transcription factor
P48552	807	S	0.486451	0.00506701	Down	Nuclear receptor-interacting protein 1 OS=Homo sapiens OX=9606 GN=NRIP1 PE=1 SV=2	NRIP1	1	SEPVS(1.0)PQDFSFSK	0.839133	0.815872	0.671437	1.51597	1.67235		nucleus	K17965	NRIP1; nuclear receptor-interacting protein 1		GO:0000003 reproduction; GO:0000122 negative regulation of transcription by RNA polymerase II; GO:0001542 ovulation from ovarian follicle; GO:0001543 ovarian follicle rupture; GO:0003006 developmental process involved in reproduction; GO:0006355 regulation of transcription, DNA-templated; GO:0006357 regulation of transcription by RNA polymerase II; GO:0007154 cell communication; GO:0007165 signal…	GO:0000118 histone deacetylase complex; GO:0000228 nuclear chromosome; GO:0000785 chromatin; GO:0005622 intracellular anatomical structure; GO:0005634 nucleus; GO:0005654 nucleoplasm; GO:0005694 chromosome; GO:0005730 nucleolus; GO:0016604 nuclear body; GO:0016607 nuclear speck; GO:0031974 membrane-enclosed lumen; GO:0031981 nuclear lumen; GO:0032991 protein-containing complex; GO:0043226 organel…	GO:0000976 transcription cis-regulatory region binding; GO:0000977 RNA polymerase II transcription regulatory region sequence-specific DNA binding; GO:0000978 RNA polymerase II cis-regulatory region sequence-specific DNA binding; GO:0000987 cis-regulatory region sequence-specific DNA binding; GO:0001046 core promoter sequence-specific DNA binding; GO:0001067 transcription regulatory region nuclei…	WP236 ADIPOGENESIS;WP2586 ARYL HYDROCARBON RECEPTOR PATHWAY WP2586;WP3594 CIRCADIAN RHYTHM GENES;WP2814 MAMMARY GLAND DEVELOPMENT PATHWAY PUBERTY STAGE 2 OF 4;WP2882 NUCLEAR RECEPTORS METAPATHWAY;WP34 OVARIAN INFERTILITY;WP2876 PREGNANE X RECEPTOR PATHWAY;WP3599 TRANSCRIPTION FACTOR REGULATION IN ADIPOGENESIS;WP2877 VITAMIN D RECEPTOR PATHWAY	Transcription factor
Q9ULU4	432	S	0.487912	0.0230248	Down	Protein kinase C-binding protein 1 OS=Homo sapiens OX=9606 GN=ZMYND8 PE=1 SV=2	ZMYND8	1	S(1.0)PMSTNSSVHTGS(1.0)DVEQDAEK	1.01186	0.517033	0.635598	1.67999	1.42059	1.33565	nucleus	K24630	ZMYND8; protein kinase C-binding protein 1		GO:0000122 negative regulation of transcription by RNA polymerase II; GO:0006325 chromatin organization; GO:0006355 regulation of transcription, DNA-templated; GO:0006357 regulation of transcription by RNA polymerase II; GO:0006464 cellular protein modification process; GO:0006807 nitrogen compound metabolic process; GO:0006996 organelle organization; GO:0008152 metabolic process; GO:0009889 regu…	GO:0005622 intracellular anatomical structure; GO:0005634 nucleus; GO:0043226 organelle; GO:0043227 membrane-bounded organelle; GO:0043229 intracellular organelle; GO:0043231 intracellular membrane-bounded organelle;	GO:0000976 transcription cis-regulatory region binding; GO:0000977 RNA polymerase II transcription regulatory region sequence-specific DNA binding; GO:0001067 transcription regulatory region nucleic acid binding; GO:0003676 nucleic acid binding; GO:0003677 DNA binding; GO:0003682 chromatin binding; GO:0003690 double-stranded DNA binding; GO:0003712 transcription coregulator activity; GO:0003714 t…		Transcription factor
P25054	1385	S	0.489265	0.0143105	Down	Adenomatous polyposis coli protein OS=Homo sapiens OX=9606 GN=APC PE=1 SV=2	APC	1	SPPEHYVQETPLMFS(1.0)R	1.06811	0.64523	0.69354	1.91303	1.47616	1.53018	nucleus	K02085	APC; adenomatosis polyposis coli protein	map04310 Wnt signaling pathway; map04390 Hippo signaling pathway; map04550 Signaling pathways regulating pluripotency of stem cells; map04810 Regulation of actin cytoskeleton	GO:0000003 reproduction; GO:0000075 cell cycle checkpoint signaling; GO:0000079 regulation of cyclin-dependent protein serine/threonine kinase activity; GO:0000226 microtubule cytoskeleton organization; GO:0000278 mitotic cell cycle; GO:0000281 mitotic cytokinesis; GO:0000820 regulation of glutamine family amino acid metabolic process; GO:0000902 cell morphogenesis; GO:0000904 cell morphogenesis …	GO:0000775 chromosome, centromeric region; GO:0000776 kinetochore; GO:0000922 spindle pole; GO:0001726 ruffle; GO:0005576 extracellular region; GO:0005622 intracellular anatomical structure; GO:0005634 nucleus; GO:0005635 nuclear envelope; GO:0005654 nucleoplasm; GO:0005694 chromosome; GO:0005737 cytoplasm; GO:0005794 Golgi apparatus; GO:0005813 centrosome; GO:0005815 microtubule organizing cente…	GO:0002020 protease binding; GO:0005198 structural molecule activity; GO:0005488 binding; GO:0005515 protein binding; GO:0008013 beta-catenin binding; GO:0008017 microtubule binding; GO:0008092 cytoskeletal protein binding; GO:0015631 tubulin binding; GO:0019207 kinase regulator activity; GO:0019887 protein kinase regulator activity; GO:0019899 enzyme binding; GO:0019900 kinase binding; GO:001990…	WP5124 ALZHEIMERS DISEASE;WP2059 ALZHEIMERS DISEASE AND MIRNA EFFECTS;WP2380 BRAINDERIVED NEUROTROPHIC FACTOR BDNF SIGNALING PATHWAY;WP4262 BREAST CANCER PATHWAY;WP4216 CHROMOSOMAL AND MICROSATELLITE INSTABILITY IN COLORECTAL CANCER;WP4352 CILIARY LANDSCAPE;WP5117 COHESIN COMPLEX CORNELIA DE LANGE SYNDROME;WP3286 COPPER HOMEOSTASIS;WP710 DNA DAMAGE RESPONSE ONLY ATM DEPENDENT;WP3931 EMBRYONIC STE…	Transcription factor
Q9Y618	1971	S	0.49007	0.00315048	Down	Nuclear receptor corepressor 2 OS=Homo sapiens OX=9606 GN=NCOR2 PE=1 SV=3	NCOR2	0.991	SGLEPASS(0.991)PSK	0.701631	0.495081	0.622668	1.33791	1.12888	1.2457	nucleus	K06065	NCOR2, SMRT; nuclear receptor co-repressor 2	map04330 Notch signaling pathway	GO:0000122 negative regulation of transcription by RNA polymerase II; GO:0000226 microtubule cytoskeleton organization; GO:0001701 in utero embryonic development; GO:0001932 regulation of protein phosphorylation; GO:0001933 negative regulation of protein phosphorylation; GO:0003007 heart morphogenesis; GO:0006109 regulation of carbohydrate metabolic process; GO:0006110 regulation of glycolytic pr…	GO:0000118 histone deacetylase complex; GO:0000228 nuclear chromosome; GO:0000785 chromatin; GO:0005622 intracellular anatomical structure; GO:0005634 nucleus; GO:0005654 nucleoplasm; GO:0005694 chromosome; GO:0005737 cytoplasm; GO:0005819 spindle; GO:0005829 cytosol; GO:0005856 cytoskeleton; GO:0005874 microtubule; GO:0005876 spindle microtubule; GO:0015630 microtubule cytoskeleton; GO:0016363 n…	GO:0000981 DNA-binding transcription factor activity, RNA polymerase II-specific; GO:0001067 transcription regulatory region nucleic acid binding; GO:0003676 nucleic acid binding; GO:0003677 DNA binding; GO:0003682 chromatin binding; GO:0003700 DNA-binding transcription factor activity; GO:0003712 transcription coregulator activity; GO:0003714 transcription corepressor activity; GO:0005102 signal…	WP236 ADIPOGENESIS;WP138 ANDROGEN RECEPTOR SIGNALING PATHWAY;WP2586 ARYL HYDROCARBON RECEPTOR PATHWAY WP2586;WP268 NOTCH SIGNALING;WP61 NOTCH SIGNALING PATHWAY;WP4312 RETT SYNDROME CAUSING GENES	Transcription factor
P06748	254	S	0.490075	0.0183403	Down	Nucleophosmin OS=Homo sapiens OX=9606 GN=NPM1 PE=1 SV=2	NPM1	1	MQAS(1.0)IEK	0.87635	0.505387	0.730863	1.71195	1.37389	1.22493	nucleus	K11276	NPM1; nucleophosmin 1		GO:0000054 ribosomal subunit export from nucleus; GO:0000055 ribosomal large subunit export from nucleus; GO:0000056 ribosomal small subunit export from nucleus; GO:0000226 microtubule cytoskeleton organization; GO:0000448 cleavage in ITS2 between 5.8S rRNA and LSU-rRNA of tricistronic rRNA transcript (SSU-rRNA, 5.8S rRNA, LSU-rRNA); GO:0000460 maturation of 5.8S rRNA; GO:0000463 maturation of LS…	GO:0000922 spindle pole; GO:0001652 granular component; GO:0005622 intracellular anatomical structure; GO:0005634 nucleus; GO:0005654 nucleoplasm; GO:0005730 nucleolus; GO:0005737 cytoplasm; GO:0005813 centrosome; GO:0005815 microtubule organizing center; GO:0005819 spindle; GO:0005829 cytosol; GO:0005840 ribosome; GO:0005856 cytoskeleton; GO:0015630 microtubule cytoskeleton; GO:0015934 large rib…	GO:0000166 nucleotide binding; GO:0001067 transcription regulatory region nucleic acid binding; GO:0002039 p53 binding; GO:0003676 nucleic acid binding; GO:0003677 DNA binding; GO:0003712 transcription coregulator activity; GO:0003713 transcription coactivator activity; GO:0003723 RNA binding; GO:0004857 enzyme inhibitor activity; GO:0004860 protein kinase inhibitor activity; GO:0005488 binding; …		Transcription factor
Q03252	421	S	0.490247	0.0324521	Down	Lamin-B2 OS=Homo sapiens OX=9606 GN=LMNB2 PE=1 SV=4	LMNB2	1	ATSSS(1.0)SGS(1.0)LSATGR	0.685491	0.536467	0.829942	1.89734	1.23692	1.05117	nucleus	K07611	LMNB; lamin B	map04210 Apoptosis; map04214 Apoptosis - fly	GO:0000003 reproduction; GO:0000226 microtubule cytoskeleton organization; GO:0000278 mitotic cell cycle; GO:0000280 nuclear division; GO:0000910 cytokinesis; GO:0001654 eye development; GO:0001666 response to hypoxia; GO:0001745 compound eye morphogenesis; GO:0001763 morphogenesis of a branching structure; GO:0002009 morphogenesis of an epithelium; GO:0002682 regulation of immune system process;…	GO:0005622 intracellular anatomical structure; GO:0005634 nucleus; GO:0005635 nuclear envelope; GO:0005637 nuclear inner membrane; GO:0005638 lamin filament; GO:0005652 nuclear lamina; GO:0005654 nucleoplasm; GO:0005737 cytoplasm; GO:0005829 cytosol; GO:0005856 cytoskeleton; GO:0005882 intermediate filament; GO:0012505 endomembrane system; GO:0016020 membrane; GO:0019866 organelle inner membrane;…	GO:0005102 signaling receptor binding; GO:0005198 structural molecule activity; GO:0005488 binding; GO:0005515 protein binding; GO:0042393 histone binding; GO:0042802 identical protein binding;	WP5104 ACQUIRED PARTIAL LIPODYSTROPHY BARRAQUERSIMONS SYNDROME;WP5102 FAMILIAL PARTIAL LIPODYSTROPHY FPLD;WP314 FAS LIGAND PATHWAY AND STRESS INDUCTION OF HEAT SHOCK PROTEINS;WP2363 GASTRIC CANCER NETWORK 2;WP4754 IL18 SIGNALING PATHWAY;WP5103 PROGERIAASSOCIATED LIPODYSTROPHY	Transcription factor
Q96SB4	51	S	0.491925	0.0486255	Down	SRSF protein kinase 1 OS=Homo sapiens OX=9606 GN=SRPK1 PE=1 SV=2	SRPK1	1	GSAPHSESDLPEQEEEILGS(1.0)DDDEQEDPNDYCK	0.790571	0.408753	0.959851	1.70283	1.41787	1.26854	nucleus	K15409	SRPK1; serine/threonine-protein kinase SRPK1 [EC:2.7.11.1]		GO:0000003 reproduction; GO:0000212 meiotic spindle organization; GO:0000226 microtubule cytoskeleton organization; GO:0000245 spliceosomal complex assembly; GO:0000280 nuclear division; GO:0000375 RNA splicing, via transesterification reactions; GO:0000377 RNA splicing, via transesterification reactions with bulged adenosine as nucleophile; GO:0000398 mRNA splicing, via spliceosome; GO:0001525 a…	GO:0005622 intracellular anatomical structure; GO:0005634 nucleus; GO:0005654 nucleoplasm; GO:0005730 nucleolus; GO:0005737 cytoplasm; GO:0005829 cytosol; GO:0005886 plasma membrane; GO:0016020 membrane; GO:0016363 nuclear matrix; GO:0030424 axon; GO:0031974 membrane-enclosed lumen; GO:0031981 nuclear lumen; GO:0034399 nuclear periphery; GO:0042995 cell projection; GO:0043005 neuron projection; G…	GO:0000166 nucleotide binding; GO:0000287 magnesium ion binding; GO:0003824 catalytic activity; GO:0004672 protein kinase activity; GO:0004674 protein serine/threonine kinase activity; GO:0005488 binding; GO:0005515 protein binding; GO:0005524 ATP binding; GO:0016301 kinase activity; GO:0016740 transferase activity; GO:0016772 transferase activity, transferring phosphorus-containing groups; GO:00…	WP411 MRNA PROCESSING;WP3888 VEGFAVEGFR2 SIGNALING PATHWAY	Transcription factor
P29590	867	T	0.493139	0.0387195	Down	Protein PML OS=Homo sapiens OX=9606 GN=PML PE=1 SV=3	PML	1	AEGVST(1.0)PLAGR	0.836014	0.490333	0.599958	1.17122	0.982568	1.75242	nucleus	K10054	PML, TRIM19; E3 SUMO-protein ligase PML [EC:2.3.2.-]	map04120 Ubiquitin mediated proteolysis; map04144 Endocytosis	GO:0000075 cell cycle checkpoint signaling; GO:0000077 DNA damage checkpoint signaling; GO:0000278 mitotic cell cycle; GO:0001558 regulation of cell growth; GO:0001666 response to hypoxia; GO:0001667 ameboidal-type cell migration; GO:0001763 morphogenesis of a branching structure; GO:0001817 regulation of cytokine production; GO:0001818 negative regulation of cytokine production; GO:0001932 regul…	GO:0000228 nuclear chromosome; GO:0000781 chromosome, telomeric region; GO:0005622 intracellular anatomical structure; GO:0005634 nucleus; GO:0005635 nuclear envelope; GO:0005654 nucleoplasm; GO:0005694 chromosome; GO:0005730 nucleolus; GO:0005737 cytoplasm; GO:0005768 endosome; GO:0005769 early endosome; GO:0005783 endoplasmic reticulum; GO:0005789 endoplasmic reticulum membrane; GO:0005829 cyto…	GO:0003712 transcription coregulator activity; GO:0003713 transcription coactivator activity; GO:0005488 binding; GO:0005515 protein binding; GO:0008270 zinc ion binding; GO:0019899 enzyme binding; GO:0031625 ubiquitin protein ligase binding; GO:0032182 ubiquitin-like protein binding; GO:0032183 SUMO binding; GO:0042802 identical protein binding; GO:0042803 protein homodimerization activity; GO:0…	WP3594 CIRCADIAN RHYTHM GENES;WP707 DNA DAMAGE RESPONSE;WP4016 DNA IRDAMAGE AND CELLULAR RESPONSE VIA ATR;WP1530 MIRNA REGULATION OF DNA DAMAGE RESPONSE;WP4963 P53 TRANSCRIPTIONAL GENE NETWORK;WP366 TGFBETA SIGNALING PATHWAY;WP3658 WNTBETACATENIN SIGNALING PATHWAY IN LEUKEMIA	Transcription factor
P06748	70	S	0.494221	0.00167601	Down	Nucleophosmin OS=Homo sapiens OX=9606 GN=NPM1 PE=1 SV=2	NPM1	1	DELHIVEAEAMNYEGS(1.0)PIK	0.608423	0.7676	0.777719	1.33729	1.58932	1.43124	nucleus	K11276	NPM1; nucleophosmin 1		GO:0000054 ribosomal subunit export from nucleus; GO:0000055 ribosomal large subunit export from nucleus; GO:0000056 ribosomal small subunit export from nucleus; GO:0000226 microtubule cytoskeleton organization; GO:0000448 cleavage in ITS2 between 5.8S rRNA and LSU-rRNA of tricistronic rRNA transcript (SSU-rRNA, 5.8S rRNA, LSU-rRNA); GO:0000460 maturation of 5.8S rRNA; GO:0000463 maturation of LS…	GO:0000922 spindle pole; GO:0001652 granular component; GO:0005622 intracellular anatomical structure; GO:0005634 nucleus; GO:0005654 nucleoplasm; GO:0005730 nucleolus; GO:0005737 cytoplasm; GO:0005813 centrosome; GO:0005815 microtubule organizing center; GO:0005819 spindle; GO:0005829 cytosol; GO:0005840 ribosome; GO:0005856 cytoskeleton; GO:0015630 microtubule cytoskeleton; GO:0015934 large rib…	GO:0000166 nucleotide binding; GO:0001067 transcription regulatory region nucleic acid binding; GO:0002039 p53 binding; GO:0003676 nucleic acid binding; GO:0003677 DNA binding; GO:0003712 transcription coregulator activity; GO:0003713 transcription coactivator activity; GO:0003723 RNA binding; GO:0004857 enzyme inhibitor activity; GO:0004860 protein kinase inhibitor activity; GO:0005488 binding; …		Transcription factor
P29590	117	S	0.494435	0.0289094	Down	Protein PML OS=Homo sapiens OX=9606 GN=PML PE=1 SV=3	PML	1	RLS(1.0)VYR	0.574809	0.743679	0.483137	1.64211	1.00728	0.994423	nucleus	K10054	PML, TRIM19; E3 SUMO-protein ligase PML [EC:2.3.2.-]	map04120 Ubiquitin mediated proteolysis; map04144 Endocytosis	GO:0000075 cell cycle checkpoint signaling; GO:0000077 DNA damage checkpoint signaling; GO:0000278 mitotic cell cycle; GO:0001558 regulation of cell growth; GO:0001666 response to hypoxia; GO:0001667 ameboidal-type cell migration; GO:0001763 morphogenesis of a branching structure; GO:0001817 regulation of cytokine production; GO:0001818 negative regulation of cytokine production; GO:0001932 regul…	GO:0000228 nuclear chromosome; GO:0000781 chromosome, telomeric region; GO:0005622 intracellular anatomical structure; GO:0005634 nucleus; GO:0005635 nuclear envelope; GO:0005654 nucleoplasm; GO:0005694 chromosome; GO:0005730 nucleolus; GO:0005737 cytoplasm; GO:0005768 endosome; GO:0005769 early endosome; GO:0005783 endoplasmic reticulum; GO:0005789 endoplasmic reticulum membrane; GO:0005829 cyto…	GO:0003712 transcription coregulator activity; GO:0003713 transcription coactivator activity; GO:0005488 binding; GO:0005515 protein binding; GO:0008270 zinc ion binding; GO:0019899 enzyme binding; GO:0031625 ubiquitin protein ligase binding; GO:0032182 ubiquitin-like protein binding; GO:0032183 SUMO binding; GO:0042802 identical protein binding; GO:0042803 protein homodimerization activity; GO:0…	WP3594 CIRCADIAN RHYTHM GENES;WP707 DNA DAMAGE RESPONSE;WP4016 DNA IRDAMAGE AND CELLULAR RESPONSE VIA ATR;WP1530 MIRNA REGULATION OF DNA DAMAGE RESPONSE;WP4963 P53 TRANSCRIPTIONAL GENE NETWORK;WP366 TGFBETA SIGNALING PATHWAY;WP3658 WNTBETACATENIN SIGNALING PATHWAY IN LEUKEMIA	Transcription factor
O14867	445	S	0.495512	0.00282278	Down	Transcription regulator protein BACH1 OS=Homo sapiens OX=9606 GN=BACH1 PE=1 SV=2	BACH1	1	ISES(1.0)PEPGQR	0.864911	0.706354	0.748469	1.5609		1.56009	nucleus	K09042	BACH; transcription regulator BACH		GO:0000082 G1/S transition of mitotic cell cycle; GO:0000083 regulation of transcription involved in G1/S transition of mitotic cell cycle; GO:0000086 G2/M transition of mitotic cell cycle; GO:0000117 regulation of transcription involved in G2/M transition of mitotic cell cycle; GO:0000122 negative regulation of transcription by RNA polymerase II; GO:0000278 mitotic cell cycle; GO:0001666 respons…	GO:0000151 ubiquitin ligase complex; GO:0005622 intracellular anatomical structure; GO:0005634 nucleus; GO:0031461 cullin-RING ubiquitin ligase complex; GO:0031463 Cul3-RING ubiquitin ligase complex; GO:0032991 protein-containing complex; GO:0043226 organelle; GO:0043227 membrane-bounded organelle; GO:0043229 intracellular organelle; GO:0043231 intracellular membrane-bounded organelle; GO:1902494…	GO:0000976 transcription cis-regulatory region binding; GO:0000977 RNA polymerase II transcription regulatory region sequence-specific DNA binding; GO:0000981 DNA-binding transcription factor activity, RNA polymerase II-specific; GO:0001067 transcription regulatory region nucleic acid binding; GO:0001227 DNA-binding transcription repressor activity, RNA polymerase II-specific; GO:0001228 DNA-bind…	WP4313 FERROPTOSIS;WP1971 INTEGRATED CANCER PATHWAY	Transcription factor
Q01196	21	S	0.495918	0.0023524	Down	Runt-related transcription factor 1 OS=Homo sapiens OX=9606 GN=RUNX1 PE=1 SV=3	RUNX1	1	RFT(1.0)PPSTALS(1.0)PGK	0.769871	0.628199	0.601176	1.32793	1.51057	1.19291	nucleus	K08367	RUNX1, AML1; runt-related transcription factor 1	map04530 Tight junction; map04659 Th17 cell differentiation	GO:0000003 reproduction; GO:0000122 negative regulation of transcription by RNA polymerase II; GO:0000902 cell morphogenesis; GO:0000904 cell morphogenesis involved in differentiation; GO:0001101 response to acid chemical; GO:0001501 skeletal system development; GO:0001503 ossification; GO:0001701 in utero embryonic development; GO:0001817 regulation of cytokine production; GO:0001819 positive re…	GO:0005576 extracellular region; GO:0005604 basement membrane; GO:0005622 intracellular anatomical structure; GO:0005634 nucleus; GO:0005654 nucleoplasm; GO:0005667 transcription regulator complex; GO:0005737 cytoplasm; GO:0005829 cytosol; GO:0016513 core-binding factor complex; GO:0031012 extracellular matrix; GO:0031974 membrane-enclosed lumen; GO:0031981 nuclear lumen; GO:0032991 protein-conta…	GO:0000976 transcription cis-regulatory region binding; GO:0000977 RNA polymerase II transcription regulatory region sequence-specific DNA binding; GO:0000978 RNA polymerase II cis-regulatory region sequence-specific DNA binding; GO:0000981 DNA-binding transcription factor activity, RNA polymerase II-specific; GO:0000987 cis-regulatory region sequence-specific DNA binding; GO:0001067 transcriptio…	WP3300 DUAL HIJACK MODEL OF VIF IN HIV INFECTION;WP2849 HEMATOPOIETIC STEM CELL DIFFERENTIATION;WP5094 OREXIN RECEPTOR PATHWAY	Transcription factor
Q6UN15	259	S	0.496788	0.000264505	Down	Pre-mRNA 3'-end-processing factor FIP1 OS=Homo sapiens OX=9606 GN=FIP1L1 PE=1 SV=1	FIP1L1	1	AEFTS(1.0)PPSLFK	0.8016	0.710603	0.743659	1.52974	1.62315	1.38801	nucleus	K14405	FIP1L1, FIP1; pre-mRNA 3'-end-processing factor FIP1	map03015 mRNA surveillance pathway	GO:0000375 RNA splicing, via transesterification reactions; GO:0000377 RNA splicing, via transesterification reactions with bulged adenosine as nucleophile; GO:0000398 mRNA splicing, via spliceosome; GO:0006139 nucleobase-containing compound metabolic process; GO:0006351 transcription, DNA-templated; GO:0006353 DNA-templated transcription, termination; GO:0006366 transcription by RNA polymerase I…	GO:0005622 intracellular anatomical structure; GO:0005634 nucleus; GO:0005654 nucleoplasm; GO:0005847 mRNA cleavage and polyadenylation specificity factor complex; GO:0005849 mRNA cleavage factor complex; GO:0031974 membrane-enclosed lumen; GO:0031981 nuclear lumen; GO:0032991 protein-containing complex; GO:0043226 organelle; GO:0043227 membrane-bounded organelle; GO:0043229 intracellular organel…			Transcription factor
Q9NYV4	333	S	0.496795	0.0245744	Down	Cyclin-dependent kinase 12 OS=Homo sapiens OX=9606 GN=CDK12 PE=1 SV=2	CDK12	1	RRS(1.0)S(1.0)S(1.0)PFLSK	0.930237	0.539558	0.545164	1.60478	1.1359	1.31524	nucleus	K08819	CDK12_13; cyclin-dependent kinase 12/13 [EC:2.7.11.22 2.7.11.23]		GO:0000375 RNA splicing, via transesterification reactions; GO:0000377 RNA splicing, via transesterification reactions with bulged adenosine as nucleophile; GO:0000380 alternative mRNA splicing, via spliceosome; GO:0000398 mRNA splicing, via spliceosome; GO:0001775 cell activation; GO:0001932 regulation of protein phosphorylation; GO:0002252 immune effector process; GO:0002263 cell activation inv…	GO:0000228 nuclear chromosome; GO:0000307 cyclin-dependent protein kinase holoenzyme complex; GO:0001650 fibrillar center; GO:0002944 cyclin K-CDK12 complex; GO:0002945 cyclin K-CDK13 complex; GO:0005576 extracellular region; GO:0005622 intracellular anatomical structure; GO:0005634 nucleus; GO:0005654 nucleoplasm; GO:0005694 chromosome; GO:0005700 polytene chromosome; GO:0005703 polytene chromos…	GO:0001067 transcription regulatory region nucleic acid binding; GO:0003676 nucleic acid binding; GO:0003677 DNA binding; GO:0003824 catalytic activity; GO:0004672 protein kinase activity; GO:0004674 protein serine/threonine kinase activity; GO:0004693 cyclin-dependent protein serine/threonine kinase activity; GO:0005488 binding; GO:0005515 protein binding; GO:0008134 transcription factor binding…		Transcription factor
Q9BQG0	1310	S	0.498852	0.0447558	Down	Myb-binding protein 1A OS=Homo sapiens OX=9606 GN=MYBBP1A PE=1 SV=2	MYBBP1A	1	SPS(1.0)LLQSGAK	0.554184	0.742916	0.852429	1.69236	1.68126	0.93533	nucleus	K02331	POL5, MYBBP1A; DNA polymerase phi [EC:2.7.7.7]		GO:0006091 generation of precursor metabolites and energy; GO:0006355 regulation of transcription, DNA-templated; GO:0006356 regulation of transcription by RNA polymerase I; GO:0006915 apoptotic process; GO:0006950 response to stress; GO:0007154 cell communication; GO:0007165 signal transduction; GO:0007623 circadian rhythm; GO:0008152 metabolic process; GO:0008219 cell death; GO:0009267 cellular…	GO:0005622 intracellular anatomical structure; GO:0005634 nucleus; GO:0005654 nucleoplasm; GO:0005730 nucleolus; GO:0005737 cytoplasm; GO:0031074 nucleocytoplasmic transport complex; GO:0031974 membrane-enclosed lumen; GO:0031981 nuclear lumen; GO:0032991 protein-containing complex; GO:0042564 NLS-dependent protein nuclear import complex; GO:0043226 organelle; GO:0043227 membrane-bounded organell…	GO:0000976 transcription cis-regulatory region binding; GO:0000977 RNA polymerase II transcription regulatory region sequence-specific DNA binding; GO:0000978 RNA polymerase II cis-regulatory region sequence-specific DNA binding; GO:0000987 cis-regulatory region sequence-specific DNA binding; GO:0001067 transcription regulatory region nucleic acid binding; GO:0003676 nucleic acid binding; GO:0003…	WP4932 7Q1123 COPY NUMBER VARIATION SYNDROME;WP3594 CIRCADIAN RHYTHM GENES;WP1541 ENERGY METABOLISM	Transcription factor
Q03164	2525	T	0.498858	0.0238367	Down	Histone-lysine N-methyltransferase 2A OS=Homo sapiens OX=9606 GN=KMT2A PE=1 SV=5	KMT2A	1	VTLT(1.0)PLK	0.854425	0.502494	0.929079	1.61538	1.64214	1.32493	nucleus	K09186	MLL1; [histone H3]-lysine4 N-trimethyltransferase MLL1 [EC:2.1.1.354]	map00310 Lysine degradation; map01100 Metabolic pathways	GO:0000003 reproduction; GO:0000902 cell morphogenesis; GO:0000904 cell morphogenesis involved in differentiation; GO:0001654 eye development; GO:0001894 tissue homeostasis; GO:0002376 immune system process; GO:0002520 immune system development; GO:0002682 regulation of immune system process; GO:0003002 regionalization; GO:0003008 system process; GO:0006139 nucleobase-containing compound metaboli…	GO:0000123 histone acetyltransferase complex; GO:0005622 intracellular anatomical structure; GO:0005634 nucleus; GO:0005654 nucleoplasm; GO:0005694 chromosome; GO:0005700 polytene chromosome; GO:0005737 cytoplasm; GO:0005829 cytosol; GO:0008023 transcription elongation factor complex; GO:0031248 protein acetyltransferase complex; GO:0031974 membrane-enclosed lumen; GO:0031981 nuclear lumen; GO:00…	GO:0000976 transcription cis-regulatory region binding; GO:0000977 RNA polymerase II transcription regulatory region sequence-specific DNA binding; GO:0000981 DNA-binding transcription factor activity, RNA polymerase II-specific; GO:0001067 transcription regulatory region nucleic acid binding; GO:0003676 nucleic acid binding; GO:0003677 DNA binding; GO:0003680 minor groove of adenine-thymine-rich…	WP3594 CIRCADIAN RHYTHM GENES;WP2369 HISTONE MODIFICATIONS	Transcription factor
Q5VUA4	1896	S	0.499337	0.00433333	Down	Zinc finger protein 318 OS=Homo sapiens OX=9606 GN=ZNF318 PE=1 SV=2	ZNF318	1	ISAPELLLHS(1.0)PAR	0.835266	0.549426	0.650344	1.36665	1.36696	1.34186	nucleus				GO:0006355 regulation of transcription, DNA-templated; GO:0009889 regulation of biosynthetic process; GO:0009890 negative regulation of biosynthetic process; GO:0009891 positive regulation of biosynthetic process; GO:0009892 negative regulation of metabolic process; GO:0009893 positive regulation of metabolic process; GO:0010468 regulation of gene expression; GO:0010556 regulation of macromolecul…	GO:0005622 intracellular anatomical structure; GO:0005634 nucleus; GO:0005654 nucleoplasm; GO:0005737 cytoplasm; GO:0005829 cytosol; GO:0031974 membrane-enclosed lumen; GO:0031981 nuclear lumen; GO:0043226 organelle; GO:0043227 membrane-bounded organelle; GO:0043229 intracellular organelle; GO:0043231 intracellular membrane-bounded organelle; GO:0043233 organelle lumen; GO:0070013 intracellular o…	GO:0005488 binding; GO:0005515 protein binding; GO:0042802 identical protein binding; GO:0042803 protein homodimerization activity; GO:0046982 protein heterodimerization activity; GO:0046983 protein dimerization activity;	WP138 ANDROGEN RECEPTOR SIGNALING PATHWAY	Transcription factor
P04150	8	T	0.499884	0.0137803	Down	Glucocorticoid receptor OS=Homo sapiens OX=9606 GN=NR3C1 PE=1 SV=1	NR3C1	0.995	ESLT(0.995)PGREENPSSVLAQER	0.796905	0.826132	0.621625	1.86759	1.4569	1.16588	nucleus	K05771	NR3C1, GR; glucocorticoid receptor	map04080 Neuroactive ligand-receptor interaction	GO:0000003 reproduction; GO:0000122 negative regulation of transcription by RNA polymerase II; GO:0001558 regulation of cell growth; GO:0002009 morphogenesis of an epithelium; GO:0003008 system process; GO:0003012 muscle system process; GO:0003013 circulatory system process; GO:0003018 vascular process in circulatory system; GO:0006109 regulation of carbohydrate metabolic process; GO:0006111 regu…	GO:0005622 intracellular anatomical structure; GO:0005634 nucleus; GO:0005654 nucleoplasm; GO:0005737 cytoplasm; GO:0005739 mitochondrion; GO:0005759 mitochondrial matrix; GO:0005829 cytosol; GO:0014069 postsynaptic density; GO:0016020 membrane; GO:0016604 nuclear body; GO:0016607 nuclear speck; GO:0030425 dendrite; GO:0031974 membrane-enclosed lumen; GO:0031981 nuclear lumen; GO:0032279 asymmetr…	GO:0000976 transcription cis-regulatory region binding; GO:0000977 RNA polymerase II transcription regulatory region sequence-specific DNA binding; GO:0000978 RNA polymerase II cis-regulatory region sequence-specific DNA binding; GO:0000981 DNA-binding transcription factor activity, RNA polymerase II-specific; GO:0000987 cis-regulatory region sequence-specific DNA binding; GO:0001067 transcriptio…	WP4949 16P112 PROXIMAL DELETION SYNDROME;WP236 ADIPOGENESIS;WP2853 ENDODERM DIFFERENTIATION;WP2880 GLUCOCORTICOID RECEPTOR PATHWAY;WP2840 HAIR FOLLICLE DEVELOPMENT CYTODIFFERENTIATION PART 3 OF 3;WP2817 MAMMARY GLAND DEVELOPMENT PATHWAY PREGNANCY AND LACTATION STAGE 3 OF 4;WP170 NUCLEAR RECEPTORS;WP2882 NUCLEAR RECEPTORS METAPATHWAY;WP734 SEROTONIN RECEPTOR 467 AND NR3C SIGNALING;WP706 SUDDEN INF…	Transcription factor
P04637	315	S	0.500593	0.00186051	Down	Cellular tumor antigen p53 OS=Homo sapiens OX=9606 GN=TP53 PE=1 SV=4	TP53	0.996	ALPNNTSSS(0.996)PQPK	0.696357	0.714483	0.742339	1.63468	1.47035	1.19623	nucleus	K04451	TP53, P53; tumor protein p53	map04010 MAPK signaling pathway; map04071 Sphingolipid signaling pathway; map04110 Cell cycle; map04115 p53 signaling pathway; map04137 Mitophagy - animal; map04151 PI3K-Akt signaling pathway; map04210 Apoptosis; map04211 Longevity regulating pathway; map04216 Ferroptosis; map04218 Cellular senescence; map04310 Wnt signaling pathway; map04722 Neurotrophin signaling pathway; map04919 Thyroid hormo…	GO:0000003 reproduction; GO:0000075 cell cycle checkpoint signaling; GO:0000077 DNA damage checkpoint signaling; GO:0000122 negative regulation of transcription by RNA polymerase II; GO:0000278 mitotic cell cycle; GO:0001558 regulation of cell growth; GO:0001568 blood vessel development; GO:0001666 response to hypoxia; GO:0001894 tissue homeostasis; GO:0001932 regulation of protein phosphorylatio…	GO:0000228 nuclear chromosome; GO:0000785 chromatin; GO:0005622 intracellular anatomical structure; GO:0005634 nucleus; GO:0005654 nucleoplasm; GO:0005657 replication fork; GO:0005667 transcription regulator complex; GO:0005694 chromosome; GO:0005730 nucleolus; GO:0005737 cytoplasm; GO:0005739 mitochondrion; GO:0005759 mitochondrial matrix; GO:0005783 endoplasmic reticulum; GO:0005829 cytosol; GO…	GO:0000166 nucleotide binding; GO:0000976 transcription cis-regulatory region binding; GO:0000977 RNA polymerase II transcription regulatory region sequence-specific DNA binding; GO:0000978 RNA polymerase II cis-regulatory region sequence-specific DNA binding; GO:0000981 DNA-binding transcription factor activity, RNA polymerase II-specific; GO:0000987 cis-regulatory region sequence-specific DNA b…	WP4949 16P112 PROXIMAL DELETION SYNDROME;WP4657 22Q112 COPY NUMBER VARIATION SYNDROME;WP1403 AMPACTIVATED PROTEIN KINASE AMPK SIGNALING;WP2447 AMYOTROPHIC LATERAL SCLEROSIS ALS;WP254 APOPTOSIS;WP1772 APOPTOSIS MODULATION AND SIGNALING;WP2516 ATM SIGNALING PATHWAY;WP2828 BLADDER CANCER;WP4262 BREAST CANCER PATHWAY;WP5055 BURN WOUND HEALING;WP4191 CALORIC RESTRICTION AND AGING;WP179 CELL CYCLE;WP42…	Transcription factor
P39880	1237	S	0.507025	0.0207113	Down	Homeobox protein cut-like 1 OS=Homo sapiens OX=9606 GN=CUX1 PE=1 SV=3	CUX1	0.993	HSS(1.0)VSDSQPCEPPSVGTEYSQGAS(0.993)PQPQHQLK	0.552986	0.834704	0.956757	1.45894	1.34479	1.8202	nucleus	K09313	CUTL; homeobox protein cut-like		GO:0000122 negative regulation of transcription by RNA polymerase II; GO:0000301 retrograde transport, vesicle recycling within Golgi; GO:0001655 urogenital system development; GO:0001822 kidney development; GO:0002065 columnar/cuboidal epithelial cell differentiation; GO:0003008 system process; GO:0006139 nucleobase-containing compound metabolic process; GO:0006351 transcription, DNA-templated; …	GO:0000139 Golgi membrane; GO:0005622 intracellular anatomical structure; GO:0005634 nucleus; GO:0005654 nucleoplasm; GO:0005737 cytoplasm; GO:0005794 Golgi apparatus; GO:0005829 cytosol; GO:0012505 endomembrane system; GO:0016020 membrane; GO:0031090 organelle membrane; GO:0031974 membrane-enclosed lumen; GO:0031981 nuclear lumen; GO:0031984 organelle subcompartment; GO:0042995 cell projection; …	GO:0000976 transcription cis-regulatory region binding; GO:0000977 RNA polymerase II transcription regulatory region sequence-specific DNA binding; GO:0000981 DNA-binding transcription factor activity, RNA polymerase II-specific; GO:0001067 transcription regulatory region nucleic acid binding; GO:0001228 DNA-binding transcription activator activity, RNA polymerase II-specific; GO:0003676 nucleic …	WP2840 HAIR FOLLICLE DEVELOPMENT CYTODIFFERENTIATION PART 3 OF 3	Transcription factor
P02545	22	S	0.507951	0.00502697	Down	Prelamin-A/C OS=Homo sapiens OX=9606 GN=LMNA PE=1 SV=1	LMNA	0.997	SGAQASST(1.0)PLS(0.997)PTR	0.7888	0.81338	0.614418	1.47062	1.65115	1.24203	nucleus	K12641	LMNA; lamin A/C	map04210 Apoptosis	GO:0000003 reproduction; GO:0000226 microtubule cytoskeleton organization; GO:0000278 mitotic cell cycle; GO:0000280 nuclear division; GO:0000910 cytokinesis; GO:0001654 eye development; GO:0001666 response to hypoxia; GO:0001745 compound eye morphogenesis; GO:0001763 morphogenesis of a branching structure; GO:0002009 morphogenesis of an epithelium; GO:0002682 regulation of immune system process;…	GO:0005622 intracellular anatomical structure; GO:0005634 nucleus; GO:0005635 nuclear envelope; GO:0005638 lamin filament; GO:0005652 nuclear lamina; GO:0005654 nucleoplasm; GO:0005737 cytoplasm; GO:0005829 cytosol; GO:0005856 cytoskeleton; GO:0005882 intermediate filament; GO:0012505 endomembrane system; GO:0016020 membrane; GO:0016363 nuclear matrix; GO:0031090 organelle membrane; GO:0031965 nu…	GO:0005102 signaling receptor binding; GO:0005198 structural molecule activity; GO:0005488 binding; GO:0005515 protein binding; GO:0008157 protein phosphatase 1 binding; GO:0019899 enzyme binding; GO:0019902 phosphatase binding; GO:0019903 protein phosphatase binding; GO:0042393 histone binding; GO:0042802 identical protein binding;	WP5104 ACQUIRED PARTIAL LIPODYSTROPHY BARRAQUERSIMONS SYNDROME;WP236 ADIPOGENESIS;WP2118 ARRHYTHMOGENIC RIGHT VENTRICULAR CARDIOMYOPATHY;WP5102 FAMILIAL PARTIAL LIPODYSTROPHY FPLD;WP314 FAS LIGAND PATHWAY AND STRESS INDUCTION OF HEAT SHOCK PROTEINS;WP4844 INFLUENCE OF LAMINOPATHIES ON WNT SIGNALING;WP4758 NEPHROTIC SYNDROME;WP4879 OVERLAP BETWEEN SIGNAL TRANSDUCTION PATHWAYS CONTRIBUTING TO LMNA …	Transcription factor
P35659	51	S	0.508904	0.0443004	Down	Protein DEK OS=Homo sapiens OX=9606 GN=DEK PE=1 SV=1	DEK	1	EKS(1.0)LIVEGK	0.662504	0.825538		1.76764	1.51824	1.10014	nucleus	K17046	DEK; protein DEK		GO:0006139 nucleobase-containing compound metabolic process; GO:0006282 regulation of DNA repair; GO:0006325 chromatin organization; GO:0006338 chromatin remodeling; GO:0006351 transcription, DNA-templated; GO:0006355 regulation of transcription, DNA-templated; GO:0006357 regulation of transcription by RNA polymerase II; GO:0006366 transcription by RNA polymerase II; GO:0006725 cellular aromatic …	GO:0005622 intracellular anatomical structure; GO:0005634 nucleus; GO:0005654 nucleoplasm; GO:0005737 cytoplasm; GO:0031974 membrane-enclosed lumen; GO:0031981 nuclear lumen; GO:0043226 organelle; GO:0043227 membrane-bounded organelle; GO:0043228 non-membrane-bounded organelle; GO:0043229 intracellular organelle; GO:0043231 intracellular membrane-bounded organelle; GO:0043232 intracellular non-me…	GO:0003682 chromatin binding; GO:0005488 binding; GO:0005515 protein binding; GO:0042393 histone binding;	WP4932 7Q1123 COPY NUMBER VARIATION SYNDROME;WP4754 IL18 SIGNALING PATHWAY	Transcription factor
Q9NYF8	225	S	0.514942	0.00462528	Down	Bcl-2-associated transcription factor 1 OS=Homo sapiens OX=9606 GN=BCLAF1 PE=1 SV=2	BCLAF1	1	S(1.0)PHS(1.0)PS(1.0)PIATPPSQSSSCSDAPMLSTVHSAK	0.630958	0.741678	0.693483	1.44783	1.49009	1.07441	nucleus	K13087	BCLAF1; bcl2 associated transcription factor 1		GO:0000266 mitochondrial fission; GO:0006091 generation of precursor metabolites and energy; GO:0006355 regulation of transcription, DNA-templated; GO:0006915 apoptotic process; GO:0006950 response to stress; GO:0006996 organelle organization; GO:0007005 mitochondrion organization; GO:0008152 metabolic process; GO:0008219 cell death; GO:0009060 aerobic respiration; GO:0009889 regulation of biosyn…	GO:0005622 intracellular anatomical structure; GO:0005634 nucleus; GO:0005654 nucleoplasm; GO:0005737 cytoplasm; GO:0005739 mitochondrion; GO:0016604 nuclear body; GO:0016607 nuclear speck; GO:0031974 membrane-enclosed lumen; GO:0031981 nuclear lumen; GO:0043226 organelle; GO:0043227 membrane-bounded organelle; GO:0043229 intracellular organelle; GO:0043231 intracellular membrane-bounded organell…	GO:0003676 nucleic acid binding; GO:0003677 DNA binding; GO:0005488 binding; GO:0097159 organic cyclic compound binding; GO:1901363 heterocyclic compound binding;	WP2916 INTERACTOME OF POLYCOMB REPRESSIVE COMPLEX 2 PRC2	Transcription factor
Q13111	259	T	0.517815	0.000758948	Down	Chromatin assembly factor 1 subunit A OS=Homo sapiens OX=9606 GN=CHAF1A PE=1 SV=3	CHAF1A	1	S(1.0)LPAT(1.0)PQGK	0.758875	0.673125	0.855698	1.48855	1.42082	1.50861	nucleus	K10750	CHAF1A; chromatin assembly factor 1 subunit A		GO:0000724 double-strand break repair via homologous recombination; GO:0000725 recombinational repair; GO:0006139 nucleobase-containing compound metabolic process; GO:0006259 DNA metabolic process; GO:0006260 DNA replication; GO:0006261 DNA-dependent DNA replication; GO:0006281 DNA repair; GO:0006302 double-strand break repair; GO:0006310 DNA recombination; GO:0006323 DNA packaging; GO:0006325 ch…	GO:0000228 nuclear chromosome; GO:0000785 chromatin; GO:0005622 intracellular anatomical structure; GO:0005634 nucleus; GO:0005694 chromosome; GO:0031974 membrane-enclosed lumen; GO:0031981 nuclear lumen; GO:0032991 protein-containing complex; GO:0033186 CAF-1 complex; GO:0043226 organelle; GO:0043227 membrane-bounded organelle; GO:0043228 non-membrane-bounded organelle; GO:0043229 intracellular …	GO:0003682 chromatin binding; GO:0005488 binding; GO:0005515 protein binding; GO:0019904 protein domain specific binding; GO:0042802 identical protein binding; GO:0051082 unfolded protein binding; GO:0070087 chromo shadow domain binding;	WP2509 NANOPARTICLE TRIGGERED AUTOPHAGIC CELL DEATH	Transcription factor
Q96T88	91	S	0.519458	0.0151711	Down	E3 ubiquitin-protein ligase UHRF1 OS=Homo sapiens OX=9606 GN=UHRF1 PE=1 SV=1	UHRF1	1	ERDSELS(1.0)DTDSGCCLGQSESDK	0.721514	0.869087	0.626192	1.80202	1.26199	1.2035	nucleus	K10638	UHRF1, NP95; E3 ubiquitin-protein ligase UHRF1 [EC:2.3.2.27]		GO:0000122 negative regulation of transcription by RNA polymerase II; GO:0001654 eye development; GO:0001889 liver development; GO:0001894 tissue homeostasis; GO:0002088 lens development in camera-type eye; GO:0003008 system process; GO:0006139 nucleobase-containing compound metabolic process; GO:0006259 DNA metabolic process; GO:0006325 chromatin organization; GO:0006355 regulation of transcript…	GO:0000228 nuclear chromosome; GO:0000785 chromatin; GO:0000791 euchromatin; GO:0000792 heterochromatin; GO:0005622 intracellular anatomical structure; GO:0005634 nucleus; GO:0005654 nucleoplasm; GO:0005657 replication fork; GO:0005694 chromosome; GO:0005737 cytoplasm; GO:0005886 plasma membrane; GO:0016020 membrane; GO:0016363 nuclear matrix; GO:0031410 cytoplasmic vesicle; GO:0031974 membrane-e…	GO:0000166 nucleotide binding; GO:0000976 transcription cis-regulatory region binding; GO:0000987 cis-regulatory region sequence-specific DNA binding; GO:0001067 transcription regulatory region nucleic acid binding; GO:0003676 nucleic acid binding; GO:0003677 DNA binding; GO:0003682 chromatin binding; GO:0003690 double-stranded DNA binding; GO:0003700 DNA-binding transcription factor activity; GO…	WP5087 MALIGNANT PLEURAL MESOTHELIOMA;WP3651 PATHWAYS AFFECTED IN ADENOID CYSTIC CARCINOMA	Transcription factor
Q9Y618	1619	S	0.521333	0.0240476	Down	Nuclear receptor corepressor 2 OS=Homo sapiens OX=9606 GN=NCOR2 PE=1 SV=3	NCOR2	1	GVS(1.0)GVDLYR	0.56058	0.889891	1.07702	1.61019	1.64852	1.58943	nucleus	K06065	NCOR2, SMRT; nuclear receptor co-repressor 2	map04330 Notch signaling pathway	GO:0000122 negative regulation of transcription by RNA polymerase II; GO:0000226 microtubule cytoskeleton organization; GO:0001701 in utero embryonic development; GO:0001932 regulation of protein phosphorylation; GO:0001933 negative regulation of protein phosphorylation; GO:0003007 heart morphogenesis; GO:0006109 regulation of carbohydrate metabolic process; GO:0006110 regulation of glycolytic pr…	GO:0000118 histone deacetylase complex; GO:0000228 nuclear chromosome; GO:0000785 chromatin; GO:0005622 intracellular anatomical structure; GO:0005634 nucleus; GO:0005654 nucleoplasm; GO:0005694 chromosome; GO:0005737 cytoplasm; GO:0005819 spindle; GO:0005829 cytosol; GO:0005856 cytoskeleton; GO:0005874 microtubule; GO:0005876 spindle microtubule; GO:0015630 microtubule cytoskeleton; GO:0016363 n…	GO:0000981 DNA-binding transcription factor activity, RNA polymerase II-specific; GO:0001067 transcription regulatory region nucleic acid binding; GO:0003676 nucleic acid binding; GO:0003677 DNA binding; GO:0003682 chromatin binding; GO:0003700 DNA-binding transcription factor activity; GO:0003712 transcription coregulator activity; GO:0003714 transcription corepressor activity; GO:0005102 signal…	WP236 ADIPOGENESIS;WP138 ANDROGEN RECEPTOR SIGNALING PATHWAY;WP2586 ARYL HYDROCARBON RECEPTOR PATHWAY WP2586;WP268 NOTCH SIGNALING;WP61 NOTCH SIGNALING PATHWAY;WP4312 RETT SYNDROME CAUSING GENES	Transcription factor
Q6VMQ6	474	S	0.521612	0.0213669	Down	Activating transcription factor 7-interacting protein 1 OS=Homo sapiens OX=9606 GN=ATF7IP PE=1 SV=3	ATF7IP	1	MESS(1.0)FGSPSKQESSESLPK	0.482032	0.741181	0.705346	1.03474	1.52073	1.14184	nucleus	K25802	ATF7IP, MCAF; activating transcription factor 7-interacting protein		GO:0000122 negative regulation of transcription by RNA polymerase II; GO:0006139 nucleobase-containing compound metabolic process; GO:0006259 DNA metabolic process; GO:0006304 DNA modification; GO:0006305 DNA alkylation; GO:0006306 DNA methylation; GO:0006355 regulation of transcription, DNA-templated; GO:0006357 regulation of transcription by RNA polymerase II; GO:0006725 cellular aromatic compo…	GO:0005622 intracellular anatomical structure; GO:0005634 nucleus; GO:0005654 nucleoplasm; GO:0005667 transcription regulator complex; GO:0005694 chromosome; GO:0005737 cytoplasm; GO:0005829 cytosol; GO:0016604 nuclear body; GO:0031974 membrane-enclosed lumen; GO:0031981 nuclear lumen; GO:0032991 protein-containing complex; GO:0043226 organelle; GO:0043227 membrane-bounded organelle; GO:0043228 n…	GO:0003712 transcription coregulator activity; GO:0003714 transcription corepressor activity; GO:0003824 catalytic activity; GO:0016462 pyrophosphatase activity; GO:0016787 hydrolase activity; GO:0016817 hydrolase activity, acting on acid anhydrides; GO:0016818 hydrolase activity, acting on acid anhydrides, in phosphorus-containing anhydrides; GO:0016887 ATP hydrolysis activity; GO:0017111 nucleo…		Transcription factor
Q9Y618	1595	S	0.522213	0.00941044	Down	Nuclear receptor corepressor 2 OS=Homo sapiens OX=9606 GN=NCOR2 PE=1 SV=3	NCOR2	1	EIAKS(1.0)PHSTVPEHHPHPISPYEHLLR	0.629257	0.559844	0.546902	0.917303	1.00679	1.40022	nucleus	K06065	NCOR2, SMRT; nuclear receptor co-repressor 2	map04330 Notch signaling pathway	GO:0000122 negative regulation of transcription by RNA polymerase II; GO:0000226 microtubule cytoskeleton organization; GO:0001701 in utero embryonic development; GO:0001932 regulation of protein phosphorylation; GO:0001933 negative regulation of protein phosphorylation; GO:0003007 heart morphogenesis; GO:0006109 regulation of carbohydrate metabolic process; GO:0006110 regulation of glycolytic pr…	GO:0000118 histone deacetylase complex; GO:0000228 nuclear chromosome; GO:0000785 chromatin; GO:0005622 intracellular anatomical structure; GO:0005634 nucleus; GO:0005654 nucleoplasm; GO:0005694 chromosome; GO:0005737 cytoplasm; GO:0005819 spindle; GO:0005829 cytosol; GO:0005856 cytoskeleton; GO:0005874 microtubule; GO:0005876 spindle microtubule; GO:0015630 microtubule cytoskeleton; GO:0016363 n…	GO:0000981 DNA-binding transcription factor activity, RNA polymerase II-specific; GO:0001067 transcription regulatory region nucleic acid binding; GO:0003676 nucleic acid binding; GO:0003677 DNA binding; GO:0003682 chromatin binding; GO:0003700 DNA-binding transcription factor activity; GO:0003712 transcription coregulator activity; GO:0003714 transcription corepressor activity; GO:0005102 signal…	WP236 ADIPOGENESIS;WP138 ANDROGEN RECEPTOR SIGNALING PATHWAY;WP2586 ARYL HYDROCARBON RECEPTOR PATHWAY WP2586;WP268 NOTCH SIGNALING;WP61 NOTCH SIGNALING PATHWAY;WP4312 RETT SYNDROME CAUSING GENES	Transcription factor
Q99459	442	T	0.523398	0.00358696	Down	Cell division cycle 5-like protein OS=Homo sapiens OX=9606 GN=CDC5L PE=1 SV=2	CDC5L	1	SGTTPKPVINST(0.988)PGRT(1.0)PLR	0.957684	0.833854	0.743252	1.40769	1.83135	1.60391	nucleus	K12860	CDC5L, CDC5, CEF1; pre-mRNA-splicing factor CDC5/CEF1	map03040 Spliceosome	GO:0000075 cell cycle checkpoint signaling; GO:0000077 DNA damage checkpoint signaling; GO:0000086 G2/M transition of mitotic cell cycle; GO:0000278 mitotic cell cycle; GO:0000375 RNA splicing, via transesterification reactions; GO:0000377 RNA splicing, via transesterification reactions with bulged adenosine as nucleophile; GO:0000398 mRNA splicing, via spliceosome; GO:0006139 nucleobase-containi…	GO:0000974 Prp19 complex; GO:0005622 intracellular anatomical structure; GO:0005634 nucleus; GO:0005654 nucleoplasm; GO:0005681 spliceosomal complex; GO:0005684 U2-type spliceosomal complex; GO:0005737 cytoplasm; GO:0016604 nuclear body; GO:0016607 nuclear speck; GO:0031974 membrane-enclosed lumen; GO:0031981 nuclear lumen; GO:0032991 protein-containing complex; GO:0032993 protein-DNA complex; GO…	GO:0000976 transcription cis-regulatory region binding; GO:0000977 RNA polymerase II transcription regulatory region sequence-specific DNA binding; GO:0000981 DNA-binding transcription factor activity, RNA polymerase II-specific; GO:0001067 transcription regulatory region nucleic acid binding; GO:0001221 transcription coregulator binding; GO:0001222 transcription corepressor binding; GO:0001228 D…		Transcription factor
Q99459	438	T	0.523398	0.00358696	Down	Cell division cycle 5-like protein OS=Homo sapiens OX=9606 GN=CDC5L PE=1 SV=2	CDC5L	0.988	SGTTPKPVINST(0.988)PGRT(1.0)PLR	0.957684	0.833854	0.743252	1.40769	1.83135	1.60391	nucleus	K12860	CDC5L, CDC5, CEF1; pre-mRNA-splicing factor CDC5/CEF1	map03040 Spliceosome	GO:0000075 cell cycle checkpoint signaling; GO:0000077 DNA damage checkpoint signaling; GO:0000086 G2/M transition of mitotic cell cycle; GO:0000278 mitotic cell cycle; GO:0000375 RNA splicing, via transesterification reactions; GO:0000377 RNA splicing, via transesterification reactions with bulged adenosine as nucleophile; GO:0000398 mRNA splicing, via spliceosome; GO:0006139 nucleobase-containi…	GO:0000974 Prp19 complex; GO:0005622 intracellular anatomical structure; GO:0005634 nucleus; GO:0005654 nucleoplasm; GO:0005681 spliceosomal complex; GO:0005684 U2-type spliceosomal complex; GO:0005737 cytoplasm; GO:0016604 nuclear body; GO:0016607 nuclear speck; GO:0031974 membrane-enclosed lumen; GO:0031981 nuclear lumen; GO:0032991 protein-containing complex; GO:0032993 protein-DNA complex; GO…	GO:0000976 transcription cis-regulatory region binding; GO:0000977 RNA polymerase II transcription regulatory region sequence-specific DNA binding; GO:0000981 DNA-binding transcription factor activity, RNA polymerase II-specific; GO:0001067 transcription regulatory region nucleic acid binding; GO:0001221 transcription coregulator binding; GO:0001222 transcription corepressor binding; GO:0001228 D…		Transcription factor
Q8TAD8	99	S	0.526388	0.0395775	Down	Smad nuclear-interacting protein 1 OS=Homo sapiens OX=9606 GN=SNIP1 PE=1 SV=1	SNIP1	1	NRS(1.0)PHHSTVK	0.9909	0.538989	0.772783	1.615	1.11188	1.6476	nucleus	K13108	SNIP1; smad nuclear-interacting protein 1		GO:0006139 nucleobase-containing compound metabolic process; GO:0006355 regulation of transcription, DNA-templated; GO:0006396 RNA processing; GO:0006725 cellular aromatic compound metabolic process; GO:0006807 nitrogen compound metabolic process; GO:0007154 cell communication; GO:0007165 signal transduction; GO:0007249 I-kappaB kinase/NF-kappaB signaling; GO:0008152 metabolic process; GO:0009889…	GO:0005622 intracellular anatomical structure; GO:0005634 nucleus; GO:0005654 nucleoplasm; GO:0005737 cytoplasm; GO:0005829 cytosol; GO:0031974 membrane-enclosed lumen; GO:0031981 nuclear lumen; GO:0043226 organelle; GO:0043227 membrane-bounded organelle; GO:0043229 intracellular organelle; GO:0043231 intracellular membrane-bounded organelle; GO:0043233 organelle lumen; GO:0070013 intracellular o…	GO:0003676 nucleic acid binding; GO:0003723 RNA binding; GO:0003729 mRNA binding; GO:0005488 binding; GO:0097159 organic cyclic compound binding; GO:1901363 heterocyclic compound binding;	WP366 TGFBETA SIGNALING PATHWAY	Transcription factor
Q9UKL3	1278	S	0.533929	0.0372416	Down	CASP8-associated protein 2 OS=Homo sapiens OX=9606 GN=CASP8AP2 PE=1 SV=1	CASP8AP2	0.996	NEGSSIEDAQTS(0.996)QHATLKPER	0.933856	0.509695	0.939904	1.68457	1.46153	1.31789	nucleus	K25593	CASP8AP2; CASP8-associated protein 2		GO:0006915 apoptotic process; GO:0006919 activation of cysteine-type endopeptidase activity involved in apoptotic process; GO:0007154 cell communication; GO:0007165 signal transduction; GO:0007166 cell surface receptor signaling pathway; GO:0008219 cell death; GO:0008625 extrinsic apoptotic signaling pathway via death domain receptors; GO:0009605 response to external stimulus; GO:0009612 response…	GO:0005622 intracellular anatomical structure; GO:0005634 nucleus; GO:0005654 nucleoplasm; GO:0005737 cytoplasm; GO:0005739 mitochondrion; GO:0016604 nuclear body; GO:0016605 PML body; GO:0031974 membrane-enclosed lumen; GO:0031981 nuclear lumen; GO:0043226 organelle; GO:0043227 membrane-bounded organelle; GO:0043229 intracellular organelle; GO:0043231 intracellular membrane-bounded organelle; GO…	GO:0002020 protease binding; GO:0003712 transcription coregulator activity; GO:0003714 transcription corepressor activity; GO:0005102 signaling receptor binding; GO:0005123 death receptor binding; GO:0005126 cytokine receptor binding; GO:0005488 binding; GO:0005515 protein binding; GO:0008047 enzyme activator activity; GO:0008656 cysteine-type endopeptidase activator activity involved in apoptoti…		Transcription factor
Q9UHK0	338	S	0.534194	0.00687776	Down	FMR1-interacting protein NUFIP1 OS=Homo sapiens OX=9606 GN=NUFIP1 PE=1 SV=2	NUFIP1	1	LEGPPEANADPLGVLINS(1.0)DS(1.0)ES(1.0)DKEEKPQHSVIPK	0.870603	0.729579	0.812052	1.40851	1.83467	1.27248	nucleus	K23308	NUFIP1; nuclear fragile X mental retardation-interacting protein 1		GO:0000491 small nucleolar ribonucleoprotein complex assembly; GO:0000492 box C/D snoRNP assembly; GO:0006139 nucleobase-containing compound metabolic process; GO:0006355 regulation of transcription, DNA-templated; GO:0006357 regulation of transcription by RNA polymerase II; GO:0006396 RNA processing; GO:0006725 cellular aromatic compound metabolic process; GO:0006807 nitrogen compound metabolic …	GO:0000228 nuclear chromosome; GO:0000785 chromatin; GO:0001650 fibrillar center; GO:0005622 intracellular anatomical structure; GO:0005634 nucleus; GO:0005654 nucleoplasm; GO:0005694 chromosome; GO:0005726 perichromatin fibrils; GO:0005730 nucleolus; GO:0008023 transcription elongation factor complex; GO:0016363 nuclear matrix; GO:0031974 membrane-enclosed lumen; GO:0031981 nuclear lumen; GO:003…	GO:0003676 nucleic acid binding; GO:0003677 DNA binding; GO:0003723 RNA binding; GO:0005488 binding; GO:0005515 protein binding; GO:0019899 enzyme binding; GO:0030515 snoRNA binding; GO:0030674 protein-macromolecule adaptor activity; GO:0042802 identical protein binding; GO:0051117 ATPase binding; GO:0060090 molecular adaptor activity; GO:0097159 organic cyclic compound binding; GO:1901363 hetero…		Transcription factor
Q9UHK0	342	S	0.534194	0.00687776	Down	FMR1-interacting protein NUFIP1 OS=Homo sapiens OX=9606 GN=NUFIP1 PE=1 SV=2	NUFIP1	1	LEGPPEANADPLGVLINS(1.0)DS(1.0)ES(1.0)DKEEKPQHSVIPK	0.870603	0.729579	0.812052	1.40851	1.83467	1.27248	nucleus	K23308	NUFIP1; nuclear fragile X mental retardation-interacting protein 1		GO:0000491 small nucleolar ribonucleoprotein complex assembly; GO:0000492 box C/D snoRNP assembly; GO:0006139 nucleobase-containing compound metabolic process; GO:0006355 regulation of transcription, DNA-templated; GO:0006357 regulation of transcription by RNA polymerase II; GO:0006396 RNA processing; GO:0006725 cellular aromatic compound metabolic process; GO:0006807 nitrogen compound metabolic …	GO:0000228 nuclear chromosome; GO:0000785 chromatin; GO:0001650 fibrillar center; GO:0005622 intracellular anatomical structure; GO:0005634 nucleus; GO:0005654 nucleoplasm; GO:0005694 chromosome; GO:0005726 perichromatin fibrils; GO:0005730 nucleolus; GO:0008023 transcription elongation factor complex; GO:0016363 nuclear matrix; GO:0031974 membrane-enclosed lumen; GO:0031981 nuclear lumen; GO:003…	GO:0003676 nucleic acid binding; GO:0003677 DNA binding; GO:0003723 RNA binding; GO:0005488 binding; GO:0005515 protein binding; GO:0019899 enzyme binding; GO:0030515 snoRNA binding; GO:0030674 protein-macromolecule adaptor activity; GO:0042802 identical protein binding; GO:0051117 ATPase binding; GO:0060090 molecular adaptor activity; GO:0097159 organic cyclic compound binding; GO:1901363 hetero…		Transcription factor
Q9UHK0	340	S	0.534194	0.00687776	Down	FMR1-interacting protein NUFIP1 OS=Homo sapiens OX=9606 GN=NUFIP1 PE=1 SV=2	NUFIP1	1	LEGPPEANADPLGVLINS(1.0)DS(1.0)ES(1.0)DKEEKPQHSVIPK	0.870603	0.729579	0.812052	1.40851	1.83467	1.27248	nucleus	K23308	NUFIP1; nuclear fragile X mental retardation-interacting protein 1		GO:0000491 small nucleolar ribonucleoprotein complex assembly; GO:0000492 box C/D snoRNP assembly; GO:0006139 nucleobase-containing compound metabolic process; GO:0006355 regulation of transcription, DNA-templated; GO:0006357 regulation of transcription by RNA polymerase II; GO:0006396 RNA processing; GO:0006725 cellular aromatic compound metabolic process; GO:0006807 nitrogen compound metabolic …	GO:0000228 nuclear chromosome; GO:0000785 chromatin; GO:0001650 fibrillar center; GO:0005622 intracellular anatomical structure; GO:0005634 nucleus; GO:0005654 nucleoplasm; GO:0005694 chromosome; GO:0005726 perichromatin fibrils; GO:0005730 nucleolus; GO:0008023 transcription elongation factor complex; GO:0016363 nuclear matrix; GO:0031974 membrane-enclosed lumen; GO:0031981 nuclear lumen; GO:003…	GO:0003676 nucleic acid binding; GO:0003677 DNA binding; GO:0003723 RNA binding; GO:0005488 binding; GO:0005515 protein binding; GO:0019899 enzyme binding; GO:0030515 snoRNA binding; GO:0030674 protein-macromolecule adaptor activity; GO:0042802 identical protein binding; GO:0051117 ATPase binding; GO:0060090 molecular adaptor activity; GO:0097159 organic cyclic compound binding; GO:1901363 hetero…		Transcription factor
Q9NZJ0	485	S	0.534725	0.0138234	Down	Denticleless protein homolog OS=Homo sapiens OX=9606 GN=DTL PE=1 SV=3	DTL	1	RGS(1.0)VSSVSPKPPSSFK	0.697577	0.752467	0.576849	1.42987	1.38938	0.971282	nucleus	K11790	DTL, CDT2, DCAF2; denticleless		GO:0000075 cell cycle checkpoint signaling; GO:0000077 DNA damage checkpoint signaling; GO:0000209 protein polyubiquitination; GO:0000278 mitotic cell cycle; GO:0000731 DNA synthesis involved in DNA repair; GO:0006139 nucleobase-containing compound metabolic process; GO:0006259 DNA metabolic process; GO:0006281 DNA repair; GO:0006301 postreplication repair; GO:0006464 cellular protein modificatio…	GO:0000151 ubiquitin ligase complex; GO:0005622 intracellular anatomical structure; GO:0005634 nucleus; GO:0005635 nuclear envelope; GO:0005654 nucleoplasm; GO:0005694 chromosome; GO:0005730 nucleolus; GO:0005737 cytoplasm; GO:0005813 centrosome; GO:0005815 microtubule organizing center; GO:0005829 cytosol; GO:0005856 cytoskeleton; GO:0012505 endomembrane system; GO:0015630 microtubule cytoskelet…	GO:0003676 nucleic acid binding; GO:0003677 DNA binding; GO:0003682 chromatin binding; GO:0005488 binding; GO:0031490 chromatin DNA binding; GO:0097159 organic cyclic compound binding; GO:1901363 heterocyclic compound binding;		Transcription factor
P85037	223	S	0.53474	0.0290238	Down	Forkhead box protein K1 OS=Homo sapiens OX=9606 GN=FOXK1 PE=1 SV=1	FOXK1	1	EEAPAS(1.0)PLRPLYPQIS(1.0)PLK	0.810427	0.686148	0.737899	1.46082	1.74578	0.972015	nucleus	K09404	FOXK; forkhead box protein K		GO:0001558 regulation of cell growth; GO:0002252 immune effector process; GO:0002376 immune system process; GO:0006139 nucleobase-containing compound metabolic process; GO:0006351 transcription, DNA-templated; GO:0006355 regulation of transcription, DNA-templated; GO:0006357 regulation of transcription by RNA polymerase II; GO:0006366 transcription by RNA polymerase II; GO:0006464 cellular protei…	GO:0005622 intracellular anatomical structure; GO:0005634 nucleus; GO:0005654 nucleoplasm; GO:0031974 membrane-enclosed lumen; GO:0031981 nuclear lumen; GO:0043226 organelle; GO:0043227 membrane-bounded organelle; GO:0043229 intracellular organelle; GO:0043231 intracellular membrane-bounded organelle; GO:0043233 organelle lumen; GO:0070013 intracellular organelle lumen;	GO:0000287 magnesium ion binding; GO:0000976 transcription cis-regulatory region binding; GO:0000977 RNA polymerase II transcription regulatory region sequence-specific DNA binding; GO:0000978 RNA polymerase II cis-regulatory region sequence-specific DNA binding; GO:0000981 DNA-binding transcription factor activity, RNA polymerase II-specific; GO:0000987 cis-regulatory region sequence-specific DN…		Transcription factor
Q96SB4	311	S	0.535212	0.00641521	Down	SRSF protein kinase 1 OS=Homo sapiens OX=9606 GN=SRPK1 PE=1 SV=2	SRPK1	1	QEESES(1.0)PVERPLK	0.605488	0.544772	0.644035	1.24042	1.22038	0.891687	nucleus	K15409	SRPK1; serine/threonine-protein kinase SRPK1 [EC:2.7.11.1]		GO:0000003 reproduction; GO:0000212 meiotic spindle organization; GO:0000226 microtubule cytoskeleton organization; GO:0000245 spliceosomal complex assembly; GO:0000280 nuclear division; GO:0000375 RNA splicing, via transesterification reactions; GO:0000377 RNA splicing, via transesterification reactions with bulged adenosine as nucleophile; GO:0000398 mRNA splicing, via spliceosome; GO:0001525 a…	GO:0005622 intracellular anatomical structure; GO:0005634 nucleus; GO:0005654 nucleoplasm; GO:0005730 nucleolus; GO:0005737 cytoplasm; GO:0005829 cytosol; GO:0005886 plasma membrane; GO:0016020 membrane; GO:0016363 nuclear matrix; GO:0030424 axon; GO:0031974 membrane-enclosed lumen; GO:0031981 nuclear lumen; GO:0034399 nuclear periphery; GO:0042995 cell projection; GO:0043005 neuron projection; G…	GO:0000166 nucleotide binding; GO:0000287 magnesium ion binding; GO:0003824 catalytic activity; GO:0004672 protein kinase activity; GO:0004674 protein serine/threonine kinase activity; GO:0005488 binding; GO:0005515 protein binding; GO:0005524 ATP binding; GO:0016301 kinase activity; GO:0016740 transferase activity; GO:0016772 transferase activity, transferring phosphorus-containing groups; GO:00…	WP411 MRNA PROCESSING;WP3888 VEGFAVEGFR2 SIGNALING PATHWAY	Transcription factor
Q9UHI6	714	S	0.536263	0.00639774	Down	Probable ATP-dependent RNA helicase DDX20 OS=Homo sapiens OX=9606 GN=DDX20 PE=1 SV=2	DDX20	1	YQES(1.0)PGIQMK	0.809369	0.738532	0.782615	1.27897	1.79428	1.27259	nucleus	K13131	DDX20, GEMIN3; ATP-dependent RNA helicase DDX20 [EC:3.6.4.13]		GO:0000003 reproduction; GO:0000122 negative regulation of transcription by RNA polymerase II; GO:0000244 spliceosomal tri-snRNP complex assembly; GO:0000375 RNA splicing, via transesterification reactions; GO:0000377 RNA splicing, via transesterification reactions with bulged adenosine as nucleophile; GO:0000387 spliceosomal snRNP assembly; GO:0000398 mRNA splicing, via spliceosome; GO:0003006 d…	GO:0005622 intracellular anatomical structure; GO:0005634 nucleus; GO:0005654 nucleoplasm; GO:0005730 nucleolus; GO:0005737 cytoplasm; GO:0005829 cytosol; GO:0005856 cytoskeleton; GO:0015030 Cajal body; GO:0016604 nuclear body; GO:0017053 transcription repressor complex; GO:0031974 membrane-enclosed lumen; GO:0031981 nuclear lumen; GO:0032797 SMN complex; GO:0032991 protein-containing complex; GO…	GO:0003724 RNA helicase activity; GO:0003824 catalytic activity; GO:0004386 helicase activity; GO:0005488 binding; GO:0005515 protein binding; GO:0008134 transcription factor binding; GO:0008186 ATP-dependent activity, acting on RNA; GO:0016462 pyrophosphatase activity; GO:0016787 hydrolase activity; GO:0016817 hydrolase activity, acting on acid anhydrides; GO:0016818 hydrolase activity, acting o…	WP4673 MALE INFERTILITY;WP411 MRNA PROCESSING	Transcription factor
Q9UKL3	567	S	0.536275	0.0312791	Down	CASP8-associated protein 2 OS=Homo sapiens OX=9606 GN=CASP8AP2 PE=1 SV=1	CASP8AP2	1	KLNLTLS(1.0)PAK	0.841707	0.730797	0.590499	1.53385	1.5395	0.960026	nucleus	K25593	CASP8AP2; CASP8-associated protein 2		GO:0006915 apoptotic process; GO:0006919 activation of cysteine-type endopeptidase activity involved in apoptotic process; GO:0007154 cell communication; GO:0007165 signal transduction; GO:0007166 cell surface receptor signaling pathway; GO:0008219 cell death; GO:0008625 extrinsic apoptotic signaling pathway via death domain receptors; GO:0009605 response to external stimulus; GO:0009612 response…	GO:0005622 intracellular anatomical structure; GO:0005634 nucleus; GO:0005654 nucleoplasm; GO:0005737 cytoplasm; GO:0005739 mitochondrion; GO:0016604 nuclear body; GO:0016605 PML body; GO:0031974 membrane-enclosed lumen; GO:0031981 nuclear lumen; GO:0043226 organelle; GO:0043227 membrane-bounded organelle; GO:0043229 intracellular organelle; GO:0043231 intracellular membrane-bounded organelle; GO…	GO:0002020 protease binding; GO:0003712 transcription coregulator activity; GO:0003714 transcription corepressor activity; GO:0005102 signaling receptor binding; GO:0005123 death receptor binding; GO:0005126 cytokine receptor binding; GO:0005488 binding; GO:0005515 protein binding; GO:0008047 enzyme activator activity; GO:0008656 cysteine-type endopeptidase activator activity involved in apoptoti…		Transcription factor
Q9Y618	2413	S	0.53666	0.0118478	Down	Nuclear receptor corepressor 2 OS=Homo sapiens OX=9606 GN=NCOR2 PE=1 SV=3	NCOR2	1	AKS(1.0)PAPGLASGDRPPSVSSVHSEGDCNR	0.755332	0.546213	0.895315	1.41185	1.37098	1.31074	nucleus	K06065	NCOR2, SMRT; nuclear receptor co-repressor 2	map04330 Notch signaling pathway	GO:0000122 negative regulation of transcription by RNA polymerase II; GO:0000226 microtubule cytoskeleton organization; GO:0001701 in utero embryonic development; GO:0001932 regulation of protein phosphorylation; GO:0001933 negative regulation of protein phosphorylation; GO:0003007 heart morphogenesis; GO:0006109 regulation of carbohydrate metabolic process; GO:0006110 regulation of glycolytic pr…	GO:0000118 histone deacetylase complex; GO:0000228 nuclear chromosome; GO:0000785 chromatin; GO:0005622 intracellular anatomical structure; GO:0005634 nucleus; GO:0005654 nucleoplasm; GO:0005694 chromosome; GO:0005737 cytoplasm; GO:0005819 spindle; GO:0005829 cytosol; GO:0005856 cytoskeleton; GO:0005874 microtubule; GO:0005876 spindle microtubule; GO:0015630 microtubule cytoskeleton; GO:0016363 n…	GO:0000981 DNA-binding transcription factor activity, RNA polymerase II-specific; GO:0001067 transcription regulatory region nucleic acid binding; GO:0003676 nucleic acid binding; GO:0003677 DNA binding; GO:0003682 chromatin binding; GO:0003700 DNA-binding transcription factor activity; GO:0003712 transcription coregulator activity; GO:0003714 transcription corepressor activity; GO:0005102 signal…	WP236 ADIPOGENESIS;WP138 ANDROGEN RECEPTOR SIGNALING PATHWAY;WP2586 ARYL HYDROCARBON RECEPTOR PATHWAY WP2586;WP268 NOTCH SIGNALING;WP61 NOTCH SIGNALING PATHWAY;WP4312 RETT SYNDROME CAUSING GENES	Transcription factor
Q9UKL3	1261	T	0.53696	0.040053	Down	CASP8-associated protein 2 OS=Homo sapiens OX=9606 GN=CASP8AP2 PE=1 SV=1	CASP8AP2	0.996	SLEVHCPST(0.996)PK	0.841645	0.515235	0.910548	1.65835	1.44984	1.11452	nucleus	K25593	CASP8AP2; CASP8-associated protein 2		GO:0006915 apoptotic process; GO:0006919 activation of cysteine-type endopeptidase activity involved in apoptotic process; GO:0007154 cell communication; GO:0007165 signal transduction; GO:0007166 cell surface receptor signaling pathway; GO:0008219 cell death; GO:0008625 extrinsic apoptotic signaling pathway via death domain receptors; GO:0009605 response to external stimulus; GO:0009612 response…	GO:0005622 intracellular anatomical structure; GO:0005634 nucleus; GO:0005654 nucleoplasm; GO:0005737 cytoplasm; GO:0005739 mitochondrion; GO:0016604 nuclear body; GO:0016605 PML body; GO:0031974 membrane-enclosed lumen; GO:0031981 nuclear lumen; GO:0043226 organelle; GO:0043227 membrane-bounded organelle; GO:0043229 intracellular organelle; GO:0043231 intracellular membrane-bounded organelle; GO…	GO:0002020 protease binding; GO:0003712 transcription coregulator activity; GO:0003714 transcription corepressor activity; GO:0005102 signaling receptor binding; GO:0005123 death receptor binding; GO:0005126 cytokine receptor binding; GO:0005488 binding; GO:0005515 protein binding; GO:0008047 enzyme activator activity; GO:0008656 cysteine-type endopeptidase activator activity involved in apoptoti…		Transcription factor
Q6ZN55	164	S	0.538081	0.000179747	Down	Zinc finger protein 574 OS=Homo sapiens OX=9606 GN=ZNF574 PE=1 SV=2	ZNF574	1	APAPVVLGS(1.0)PVVLGPPVGQAR	0.827835	0.763073	0.720837	1.36933	1.4806	1.44634	nucleus				GO:0006355 regulation of transcription, DNA-templated; GO:0006357 regulation of transcription by RNA polymerase II; GO:0009889 regulation of biosynthetic process; GO:0010468 regulation of gene expression; GO:0010556 regulation of macromolecule biosynthetic process; GO:0019219 regulation of nucleobase-containing compound metabolic process; GO:0019222 regulation of metabolic process; GO:0031323 reg…		GO:0000981 DNA-binding transcription factor activity, RNA polymerase II-specific; GO:0003700 DNA-binding transcription factor activity; GO:0140110 transcription regulator activity;		Transcription factor
P02545	3	T	0.539292	0.00214645	Down	Prelamin-A/C OS=Homo sapiens OX=9606 GN=LMNA PE=1 SV=1	LMNA	1	MET(1.0)PSQR	0.924209	0.800596	0.806208	1.52881	1.78163	1.38278	nucleus	K12641	LMNA; lamin A/C	map04210 Apoptosis	GO:0000003 reproduction; GO:0000226 microtubule cytoskeleton organization; GO:0000278 mitotic cell cycle; GO:0000280 nuclear division; GO:0000910 cytokinesis; GO:0001654 eye development; GO:0001666 response to hypoxia; GO:0001745 compound eye morphogenesis; GO:0001763 morphogenesis of a branching structure; GO:0002009 morphogenesis of an epithelium; GO:0002682 regulation of immune system process;…	GO:0005622 intracellular anatomical structure; GO:0005634 nucleus; GO:0005635 nuclear envelope; GO:0005638 lamin filament; GO:0005652 nuclear lamina; GO:0005654 nucleoplasm; GO:0005737 cytoplasm; GO:0005829 cytosol; GO:0005856 cytoskeleton; GO:0005882 intermediate filament; GO:0012505 endomembrane system; GO:0016020 membrane; GO:0016363 nuclear matrix; GO:0031090 organelle membrane; GO:0031965 nu…	GO:0005102 signaling receptor binding; GO:0005198 structural molecule activity; GO:0005488 binding; GO:0005515 protein binding; GO:0008157 protein phosphatase 1 binding; GO:0019899 enzyme binding; GO:0019902 phosphatase binding; GO:0019903 protein phosphatase binding; GO:0042393 histone binding; GO:0042802 identical protein binding;	WP5104 ACQUIRED PARTIAL LIPODYSTROPHY BARRAQUERSIMONS SYNDROME;WP236 ADIPOGENESIS;WP2118 ARRHYTHMOGENIC RIGHT VENTRICULAR CARDIOMYOPATHY;WP5102 FAMILIAL PARTIAL LIPODYSTROPHY FPLD;WP314 FAS LIGAND PATHWAY AND STRESS INDUCTION OF HEAT SHOCK PROTEINS;WP4844 INFLUENCE OF LAMINOPATHIES ON WNT SIGNALING;WP4758 NEPHROTIC SYNDROME;WP4879 OVERLAP BETWEEN SIGNAL TRANSDUCTION PATHWAYS CONTRIBUTING TO LMNA …	Transcription factor
Q12888	1678	S	0.542668	0.00173347	Down	TP53-binding protein 1 OS=Homo sapiens OX=9606 GN=TP53BP1 PE=1 SV=2	TP53BP1	1	LITSEEERS(1.0)PAK	0.733551	0.709582	0.693185	1.48488	1.12853	1.32328	nucleus	K20915	TP53BP1, P202; tumor suppressor p53-binding protein 1	map04621 NOD-like receptor signaling pathway	GO:0000018 regulation of DNA recombination; GO:0000075 cell cycle checkpoint signaling; GO:0000077 DNA damage checkpoint signaling; GO:0002637 regulation of immunoglobulin production; GO:0002639 positive regulation of immunoglobulin production; GO:0002682 regulation of immune system process; GO:0002684 positive regulation of immune system process; GO:0002694 regulation of leukocyte activation; GO…	GO:0000228 nuclear chromosome; GO:0000775 chromosome, centromeric region; GO:0000776 kinetochore; GO:0000781 chromosome, telomeric region; GO:0005622 intracellular anatomical structure; GO:0005634 nucleus; GO:0005654 nucleoplasm; GO:0005657 replication fork; GO:0005694 chromosome; GO:0005737 cytoplasm; GO:0016604 nuclear body; GO:0031974 membrane-enclosed lumen; GO:0031981 nuclear lumen; GO:00329…	GO:0002039 p53 binding; GO:0003676 nucleic acid binding; GO:0003677 DNA binding; GO:0003684 damaged DNA binding; GO:0003712 transcription coregulator activity; GO:0005488 binding; GO:0005515 protein binding; GO:0008134 transcription factor binding; GO:0035064 methylated histone binding; GO:0042162 telomeric DNA binding; GO:0042393 histone binding; GO:0043565 sequence-specific DNA binding; GO:0061…	WP3878 ATM SIGNALING IN DEVELOPMENT AND DISEASE;WP2516 ATM SIGNALING PATHWAY;WP4016 DNA IRDAMAGE AND CELLULAR RESPONSE VIA ATR;WP3959 DNA IRDOUBLE STRAND BREAKS AND CELLULAR RESPONSE VIA ATM	Transcription factor
Q8WUA4	901	S	0.544436	0.0194243	Down	General transcription factor 3C polypeptide 2 OS=Homo sapiens OX=9606 GN=GTF3C2 PE=1 SV=2	GTF3C2	0.998	RPGFS(0.998)PTSHR	0.563002	0.923838	0.759536	1.43765	1.16941	1.519	nucleus	K15200	GTF3C2; general transcription factor 3C polypeptide 2		GO:0006139 nucleobase-containing compound metabolic process; GO:0006351 transcription, DNA-templated; GO:0006383 transcription by RNA polymerase III; GO:0006399 tRNA metabolic process; GO:0006725 cellular aromatic compound metabolic process; GO:0006807 nitrogen compound metabolic process; GO:0008152 metabolic process; GO:0009058 biosynthetic process; GO:0009059 macromolecule biosynthetic process;…	GO:0000127 transcription factor TFIIIC complex; GO:0005622 intracellular anatomical structure; GO:0005634 nucleus; GO:0005654 nucleoplasm; GO:0005667 transcription regulator complex; GO:0031974 membrane-enclosed lumen; GO:0031981 nuclear lumen; GO:0032991 protein-containing complex; GO:0043226 organelle; GO:0043227 membrane-bounded organelle; GO:0043229 intracellular organelle; GO:0043231 intrace…			Transcription factor
O96028	110	T	0.546444	0.0433106	Down	Histone-lysine N-methyltransferase NSD2 OS=Homo sapiens OX=9606 GN=NSD2 PE=1 SV=1	NSD2	1	GIGT(1.0)PPNTTPIK	0.674162	0.932533	0.905113	1.85773	1.67798	1.06093	nucleus	K11424	WHSC1, MMSET, NSD2; [histone H3]-lysine36 N-dimethyltransferase NSD2 [EC:2.1.1.357]	map00310 Lysine degradation; map01100 Metabolic pathways	GO:0000003 reproduction; GO:0000018 regulation of DNA recombination; GO:0000122 negative regulation of transcription by RNA polymerase II; GO:0000414 regulation of histone H3-K36 methylation; GO:0001501 skeletal system development; GO:0001932 regulation of protein phosphorylation; GO:0002637 regulation of immunoglobulin production; GO:0002639 positive regulation of immunoglobulin production; GO:0…	GO:0000228 nuclear chromosome; GO:0000775 chromosome, centromeric region; GO:0000785 chromatin; GO:0000792 heterochromatin; GO:0000803 sex chromosome; GO:0000805 X chromosome; GO:0005622 intracellular anatomical structure; GO:0005634 nucleus; GO:0005654 nucleoplasm; GO:0005694 chromosome; GO:0005700 polytene chromosome; GO:0005721 pericentric heterochromatin; GO:0005737 cytoplasm; GO:0030849 auto…	GO:0000976 transcription cis-regulatory region binding; GO:0000977 RNA polymerase II transcription regulatory region sequence-specific DNA binding; GO:0000978 RNA polymerase II cis-regulatory region sequence-specific DNA binding; GO:0000981 DNA-binding transcription factor activity, RNA polymerase II-specific; GO:0000987 cis-regulatory region sequence-specific DNA binding; GO:0001067 transcriptio…		Transcription factor
Q96SB4	309	S	0.548467	9.48201e-05	Down	SRSF protein kinase 1 OS=Homo sapiens OX=9606 GN=SRPK1 PE=1 SV=2	SRPK1	1	RPNKQEES(1.0)ESPVERPLK	0.598783	0.612828	0.614087	1.18619	1.0988	1.04374	nucleus	K15409	SRPK1; serine/threonine-protein kinase SRPK1 [EC:2.7.11.1]		GO:0000003 reproduction; GO:0000212 meiotic spindle organization; GO:0000226 microtubule cytoskeleton organization; GO:0000245 spliceosomal complex assembly; GO:0000280 nuclear division; GO:0000375 RNA splicing, via transesterification reactions; GO:0000377 RNA splicing, via transesterification reactions with bulged adenosine as nucleophile; GO:0000398 mRNA splicing, via spliceosome; GO:0001525 a…	GO:0005622 intracellular anatomical structure; GO:0005634 nucleus; GO:0005654 nucleoplasm; GO:0005730 nucleolus; GO:0005737 cytoplasm; GO:0005829 cytosol; GO:0005886 plasma membrane; GO:0016020 membrane; GO:0016363 nuclear matrix; GO:0030424 axon; GO:0031974 membrane-enclosed lumen; GO:0031981 nuclear lumen; GO:0034399 nuclear periphery; GO:0042995 cell projection; GO:0043005 neuron projection; G…	GO:0000166 nucleotide binding; GO:0000287 magnesium ion binding; GO:0003824 catalytic activity; GO:0004672 protein kinase activity; GO:0004674 protein serine/threonine kinase activity; GO:0005488 binding; GO:0005515 protein binding; GO:0005524 ATP binding; GO:0016301 kinase activity; GO:0016740 transferase activity; GO:0016772 transferase activity, transferring phosphorus-containing groups; GO:00…	WP411 MRNA PROCESSING;WP3888 VEGFAVEGFR2 SIGNALING PATHWAY	Transcription factor
Q9NZJ0	623	S	0.556078	0.000386425	Down	Denticleless protein homolog OS=Homo sapiens OX=9606 GN=DTL PE=1 SV=3	DTL	1	IEGAGT(0.989)SISEPPS(1.0)PIS(1.0)PYASESCGTLPLPLRPCGEGSEMVGK	0.835361	0.706384	0.737737	1.39397	1.38835	1.31689	nucleus	K11790	DTL, CDT2, DCAF2; denticleless		GO:0000075 cell cycle checkpoint signaling; GO:0000077 DNA damage checkpoint signaling; GO:0000209 protein polyubiquitination; GO:0000278 mitotic cell cycle; GO:0000731 DNA synthesis involved in DNA repair; GO:0006139 nucleobase-containing compound metabolic process; GO:0006259 DNA metabolic process; GO:0006281 DNA repair; GO:0006301 postreplication repair; GO:0006464 cellular protein modificatio…	GO:0000151 ubiquitin ligase complex; GO:0005622 intracellular anatomical structure; GO:0005634 nucleus; GO:0005635 nuclear envelope; GO:0005654 nucleoplasm; GO:0005694 chromosome; GO:0005730 nucleolus; GO:0005737 cytoplasm; GO:0005813 centrosome; GO:0005815 microtubule organizing center; GO:0005829 cytosol; GO:0005856 cytoskeleton; GO:0012505 endomembrane system; GO:0015630 microtubule cytoskelet…	GO:0003676 nucleic acid binding; GO:0003677 DNA binding; GO:0003682 chromatin binding; GO:0005488 binding; GO:0031490 chromatin DNA binding; GO:0097159 organic cyclic compound binding; GO:1901363 heterocyclic compound binding;		Transcription factor
Q9NZJ0	616	T	0.556078	0.000386425	Down	Denticleless protein homolog OS=Homo sapiens OX=9606 GN=DTL PE=1 SV=3	DTL	0.989	IEGAGT(0.989)SISEPPS(1.0)PIS(1.0)PYASESCGTLPLPLRPCGEGSEMVGK	0.835361	0.706384	0.737737	1.39397	1.38835	1.31689	nucleus	K11790	DTL, CDT2, DCAF2; denticleless		GO:0000075 cell cycle checkpoint signaling; GO:0000077 DNA damage checkpoint signaling; GO:0000209 protein polyubiquitination; GO:0000278 mitotic cell cycle; GO:0000731 DNA synthesis involved in DNA repair; GO:0006139 nucleobase-containing compound metabolic process; GO:0006259 DNA metabolic process; GO:0006281 DNA repair; GO:0006301 postreplication repair; GO:0006464 cellular protein modificatio…	GO:0000151 ubiquitin ligase complex; GO:0005622 intracellular anatomical structure; GO:0005634 nucleus; GO:0005635 nuclear envelope; GO:0005654 nucleoplasm; GO:0005694 chromosome; GO:0005730 nucleolus; GO:0005737 cytoplasm; GO:0005813 centrosome; GO:0005815 microtubule organizing center; GO:0005829 cytosol; GO:0005856 cytoskeleton; GO:0012505 endomembrane system; GO:0015630 microtubule cytoskelet…	GO:0003676 nucleic acid binding; GO:0003677 DNA binding; GO:0003682 chromatin binding; GO:0005488 binding; GO:0031490 chromatin DNA binding; GO:0097159 organic cyclic compound binding; GO:1901363 heterocyclic compound binding;		Transcription factor
Q9NZJ0	626	S	0.556078	0.000386425	Down	Denticleless protein homolog OS=Homo sapiens OX=9606 GN=DTL PE=1 SV=3	DTL	1	IEGAGT(0.989)SISEPPS(1.0)PIS(1.0)PYASESCGTLPLPLRPCGEGSEMVGK	0.835361	0.706384	0.737737	1.39397	1.38835	1.31689	nucleus	K11790	DTL, CDT2, DCAF2; denticleless		GO:0000075 cell cycle checkpoint signaling; GO:0000077 DNA damage checkpoint signaling; GO:0000209 protein polyubiquitination; GO:0000278 mitotic cell cycle; GO:0000731 DNA synthesis involved in DNA repair; GO:0006139 nucleobase-containing compound metabolic process; GO:0006259 DNA metabolic process; GO:0006281 DNA repair; GO:0006301 postreplication repair; GO:0006464 cellular protein modificatio…	GO:0000151 ubiquitin ligase complex; GO:0005622 intracellular anatomical structure; GO:0005634 nucleus; GO:0005635 nuclear envelope; GO:0005654 nucleoplasm; GO:0005694 chromosome; GO:0005730 nucleolus; GO:0005737 cytoplasm; GO:0005813 centrosome; GO:0005815 microtubule organizing center; GO:0005829 cytosol; GO:0005856 cytoskeleton; GO:0012505 endomembrane system; GO:0015630 microtubule cytoskelet…	GO:0003676 nucleic acid binding; GO:0003677 DNA binding; GO:0003682 chromatin binding; GO:0005488 binding; GO:0031490 chromatin DNA binding; GO:0097159 organic cyclic compound binding; GO:1901363 heterocyclic compound binding;		Transcription factor
Q01543	39	S	0.558801	0.0403399	Down	Friend leukemia integration 1 transcription factor OS=Homo sapiens OX=9606 GN=FLI1 PE=1 SV=1	FLI1	1	ADMTASGS(1.0)PDYGQPHK	0.981748	0.600184	0.672176	1.56011	1.02604	1.44767	nucleus	K09436	FLI1; friend leukemia integration 1 transcription factor		GO:0001501 skeletal system development; GO:0002376 immune system process; GO:0002520 immune system development; GO:0003008 system process; GO:0003013 circulatory system process; GO:0006139 nucleobase-containing compound metabolic process; GO:0006351 transcription, DNA-templated; GO:0006355 regulation of transcription, DNA-templated; GO:0006357 regulation of transcription by RNA polymerase II; GO:…	GO:0005622 intracellular anatomical structure; GO:0005634 nucleus; GO:0005654 nucleoplasm; GO:0005737 cytoplasm; GO:0005829 cytosol; GO:0016604 nuclear body; GO:0031974 membrane-enclosed lumen; GO:0031981 nuclear lumen; GO:0043226 organelle; GO:0043227 membrane-bounded organelle; GO:0043229 intracellular organelle; GO:0043231 intracellular membrane-bounded organelle; GO:0043233 organelle lumen; G…	GO:0000976 transcription cis-regulatory region binding; GO:0000977 RNA polymerase II transcription regulatory region sequence-specific DNA binding; GO:0000978 RNA polymerase II cis-regulatory region sequence-specific DNA binding; GO:0000981 DNA-binding transcription factor activity, RNA polymerase II-specific; GO:0000987 cis-regulatory region sequence-specific DNA binding; GO:0001067 transcriptio…	WP2849 HEMATOPOIETIC STEM CELL DIFFERENTIATION	Transcription factor
Q96JP5	103	S	0.559812	0.0400704	Down	E3 ubiquitin-protein ligase ZFP91 OS=Homo sapiens OX=9606 GN=ZFP91 PE=1 SV=1	ZFP91	1	RSSPSARPPDVPGQQPQAAKS(1.0)PS(1.0)PVQGK	0.667017	0.809011	0.762376	1.71718	1.34337	0.937942	nucleus	K25175	ZFP91; E3 ubiquitin-protein ligase ZFP91 [EC:2.3.2.27]		GO:0000209 protein polyubiquitination; GO:0001932 regulation of protein phosphorylation; GO:0001934 positive regulation of protein phosphorylation; GO:0006355 regulation of transcription, DNA-templated; GO:0006357 regulation of transcription by RNA polymerase II; GO:0006464 cellular protein modification process; GO:0006807 nitrogen compound metabolic process; GO:0007154 cell communication; GO:000…	GO:0005622 intracellular anatomical structure; GO:0005634 nucleus; GO:0005730 nucleolus; GO:0031974 membrane-enclosed lumen; GO:0031981 nuclear lumen; GO:0043226 organelle; GO:0043227 membrane-bounded organelle; GO:0043228 non-membrane-bounded organelle; GO:0043229 intracellular organelle; GO:0043231 intracellular membrane-bounded organelle; GO:0043232 intracellular non-membrane-bounded organelle…	GO:0000981 DNA-binding transcription factor activity, RNA polymerase II-specific; GO:0003700 DNA-binding transcription factor activity; GO:0003824 catalytic activity; GO:0004842 ubiquitin-protein transferase activity; GO:0016740 transferase activity; GO:0019787 ubiquitin-like protein transferase activity; GO:0140096 catalytic activity, acting on a protein; GO:0140110 transcription regulator activ…		Transcription factor
Q96JP5	101	S	0.559812	0.0400704	Down	E3 ubiquitin-protein ligase ZFP91 OS=Homo sapiens OX=9606 GN=ZFP91 PE=1 SV=1	ZFP91	1	RSSPSARPPDVPGQQPQAAKS(1.0)PS(1.0)PVQGK	0.667017	0.809011	0.762376	1.71718	1.34337	0.937942	nucleus	K25175	ZFP91; E3 ubiquitin-protein ligase ZFP91 [EC:2.3.2.27]		GO:0000209 protein polyubiquitination; GO:0001932 regulation of protein phosphorylation; GO:0001934 positive regulation of protein phosphorylation; GO:0006355 regulation of transcription, DNA-templated; GO:0006357 regulation of transcription by RNA polymerase II; GO:0006464 cellular protein modification process; GO:0006807 nitrogen compound metabolic process; GO:0007154 cell communication; GO:000…	GO:0005622 intracellular anatomical structure; GO:0005634 nucleus; GO:0005730 nucleolus; GO:0031974 membrane-enclosed lumen; GO:0031981 nuclear lumen; GO:0043226 organelle; GO:0043227 membrane-bounded organelle; GO:0043228 non-membrane-bounded organelle; GO:0043229 intracellular organelle; GO:0043231 intracellular membrane-bounded organelle; GO:0043232 intracellular non-membrane-bounded organelle…	GO:0000981 DNA-binding transcription factor activity, RNA polymerase II-specific; GO:0003700 DNA-binding transcription factor activity; GO:0003824 catalytic activity; GO:0004842 ubiquitin-protein transferase activity; GO:0016740 transferase activity; GO:0019787 ubiquitin-like protein transferase activity; GO:0140096 catalytic activity, acting on a protein; GO:0140110 transcription regulator activ…		Transcription factor
Q96JM3	507	S	0.561136	0.00829963	Down	Chromosome alignment-maintaining phosphoprotein 1 OS=Homo sapiens OX=9606 GN=CHAMP1 PE=1 SV=2	CHAMP1	1	KPGPSGPSES(1.0)PK	0.689349	0.63387	0.88389	1.4215	1.36774	1.14405	nucleus	K22593	CHAMP1; chromosome alignment-maintaining phosphoprotein 1		GO:0000070 mitotic sister chromatid segregation; GO:0000278 mitotic cell cycle; GO:0000280 nuclear division; GO:0000819 sister chromatid segregation; GO:0006996 organelle organization; GO:0007049 cell cycle; GO:0007059 chromosome segregation; GO:0007080 mitotic metaphase plate congression; GO:0008104 protein localization; GO:0008608 attachment of spindle microtubules to kinetochore; GO:0009987 ce…	GO:0000775 chromosome, centromeric region; GO:0000776 kinetochore; GO:0000779 condensed chromosome, centromeric region; GO:0000793 condensed chromosome; GO:0005622 intracellular anatomical structure; GO:0005634 nucleus; GO:0005654 nucleoplasm; GO:0005694 chromosome; GO:0005819 spindle; GO:0005856 cytoskeleton; GO:0015630 microtubule cytoskeleton; GO:0030496 midbody; GO:0031974 membrane-enclosed l…			Transcription factor
Q8IWI9	1208	S	0.562043	0.0171795	Down	MAX gene-associated protein OS=Homo sapiens OX=9606 GN=MGA PE=1 SV=4	MGA	1	LLTGIKS(1.0)PR	0.910023	0.629894	0.619108	1.10224	1.45752	1.28163	nucleus	K23399	MGA; MAX gene-associated protein		GO:0006139 nucleobase-containing compound metabolic process; GO:0006351 transcription, DNA-templated; GO:0006355 regulation of transcription, DNA-templated; GO:0006357 regulation of transcription by RNA polymerase II; GO:0006366 transcription by RNA polymerase II; GO:0006725 cellular aromatic compound metabolic process; GO:0006807 nitrogen compound metabolic process; GO:0008152 metabolic process;…	GO:0005622 intracellular anatomical structure; GO:0005634 nucleus; GO:0005654 nucleoplasm; GO:0005667 transcription regulator complex; GO:0031974 membrane-enclosed lumen; GO:0031981 nuclear lumen; GO:0032991 protein-containing complex; GO:0034708 methyltransferase complex; GO:0035097 histone methyltransferase complex; GO:0043226 organelle; GO:0043227 membrane-bounded organelle; GO:0043229 intrace…	GO:0000976 transcription cis-regulatory region binding; GO:0000977 RNA polymerase II transcription regulatory region sequence-specific DNA binding; GO:0000981 DNA-binding transcription factor activity, RNA polymerase II-specific; GO:0001067 transcription regulatory region nucleic acid binding; GO:0001228 DNA-binding transcription activator activity, RNA polymerase II-specific; GO:0003676 nucleic …	WP3651 PATHWAYS AFFECTED IN ADENOID CYSTIC CARCINOMA	Transcription factor
Q13330	576	S	0.568252	0.00165678	Down	Metastasis-associated protein MTA1 OS=Homo sapiens OX=9606 GN=MTA1 PE=1 SV=2	MTA1	1	VAPVINNGS(1.0)PTILGK	0.847788	0.882891	0.692566	1.44511	1.399	1.42027	nucleus	K11660	MTA; metastasis-associated protein MTA		GO:0000003 reproduction; GO:0006139 nucleobase-containing compound metabolic process; GO:0006259 DNA metabolic process; GO:0006281 DNA repair; GO:0006302 double-strand break repair; GO:0006323 DNA packaging; GO:0006325 chromatin organization; GO:0006333 chromatin assembly or disassembly; GO:0006355 regulation of transcription, DNA-templated; GO:0006357 regulation of transcription by RNA polymeras…	GO:0000118 histone deacetylase complex; GO:0000228 nuclear chromosome; GO:0000785 chromatin; GO:0005622 intracellular anatomical structure; GO:0005634 nucleus; GO:0005635 nuclear envelope; GO:0005654 nucleoplasm; GO:0005667 transcription regulator complex; GO:0005694 chromosome; GO:0005737 cytoplasm; GO:0005783 endoplasmic reticulum; GO:0005791 rough endoplasmic reticulum; GO:0005794 Golgi appara…	GO:0000976 transcription cis-regulatory region binding; GO:0000977 RNA polymerase II transcription regulatory region sequence-specific DNA binding; GO:0000978 RNA polymerase II cis-regulatory region sequence-specific DNA binding; GO:0000981 DNA-binding transcription factor activity, RNA polymerase II-specific; GO:0000987 cis-regulatory region sequence-specific DNA binding; GO:0001067 transcriptio…	WP3594 CIRCADIAN RHYTHM GENES;WP4320 EFFECT OF PROGERIN ON GENES INVOLVED IN HUTCHINSONGILFORD PROGERIA SYNDROME	Transcription factor
A0AVK6	396	S	0.570899	0.0218451	Down	Transcription factor E2F8 OS=Homo sapiens OX=9606 GN=E2F8 PE=1 SV=1	E2F8	1	HPS(1.0)LIK	0.683339	0.881463	0.970773	1.81206	1.24459	1.38472	nucleus	K09391	E2F7_8; transcription factor E2F7/8		GO:0000003 reproduction; GO:0000075 cell cycle checkpoint signaling; GO:0000077 DNA damage checkpoint signaling; GO:0000122 negative regulation of transcription by RNA polymerase II; GO:0000278 mitotic cell cycle; GO:0000902 cell morphogenesis; GO:0000904 cell morphogenesis involved in differentiation; GO:0001525 angiogenesis; GO:0001568 blood vessel development; GO:0001701 in utero embryonic dev…	GO:0005622 intracellular anatomical structure; GO:0005634 nucleus; GO:0005654 nucleoplasm; GO:0005730 nucleolus; GO:0005737 cytoplasm; GO:0005829 cytosol; GO:0031974 membrane-enclosed lumen; GO:0031981 nuclear lumen; GO:0043226 organelle; GO:0043227 membrane-bounded organelle; GO:0043228 non-membrane-bounded organelle; GO:0043229 intracellular organelle; GO:0043231 intracellular membrane-bounded …	GO:0000976 transcription cis-regulatory region binding; GO:0000977 RNA polymerase II transcription regulatory region sequence-specific DNA binding; GO:0000978 RNA polymerase II cis-regulatory region sequence-specific DNA binding; GO:0000981 DNA-binding transcription factor activity, RNA polymerase II-specific; GO:0000987 cis-regulatory region sequence-specific DNA binding; GO:0001067 transcriptio…		Transcription factor
O95785	1127	S	0.572079	0.00121812	Down	Protein Wiz OS=Homo sapiens OX=9606 GN=WIZ PE=1 SV=2	WIZ	1	S(1.0)PSDLHIS(1.0)PLAK	0.851283	0.855413	0.802268	1.60846	1.48745	1.28979	nucleus				GO:0006275 regulation of DNA replication; GO:0006355 regulation of transcription, DNA-templated; GO:0006357 regulation of transcription by RNA polymerase II; GO:0009889 regulation of biosynthetic process; GO:0009891 positive regulation of biosynthetic process; GO:0009893 positive regulation of metabolic process; GO:0009987 cellular process; GO:0010468 regulation of gene expression; GO:0010556 reg…	GO:0005622 intracellular anatomical structure; GO:0005634 nucleus; GO:0005654 nucleoplasm; GO:0030496 midbody; GO:0031974 membrane-enclosed lumen; GO:0031981 nuclear lumen; GO:0043226 organelle; GO:0043227 membrane-bounded organelle; GO:0043229 intracellular organelle; GO:0043231 intracellular membrane-bounded organelle; GO:0043233 organelle lumen; GO:0070013 intracellular organelle lumen;	GO:0000981 DNA-binding transcription factor activity, RNA polymerase II-specific; GO:0003700 DNA-binding transcription factor activity; GO:0005488 binding; GO:0005515 protein binding; GO:0019904 protein domain specific binding; GO:0070984 SET domain binding; GO:0140110 transcription regulator activity;		Transcription factor
Q12888	1673	S	0.57267	0.0374076	Down	TP53-binding protein 1 OS=Homo sapiens OX=9606 GN=TP53BP1 PE=1 SV=2	TP53BP1	1	LITS(1.0)EEER	0.7796	0.677414	0.783283	1.76589	1.05537	1.09077	nucleus	K20915	TP53BP1, P202; tumor suppressor p53-binding protein 1	map04621 NOD-like receptor signaling pathway	GO:0000018 regulation of DNA recombination; GO:0000075 cell cycle checkpoint signaling; GO:0000077 DNA damage checkpoint signaling; GO:0002637 regulation of immunoglobulin production; GO:0002639 positive regulation of immunoglobulin production; GO:0002682 regulation of immune system process; GO:0002684 positive regulation of immune system process; GO:0002694 regulation of leukocyte activation; GO…	GO:0000228 nuclear chromosome; GO:0000775 chromosome, centromeric region; GO:0000776 kinetochore; GO:0000781 chromosome, telomeric region; GO:0005622 intracellular anatomical structure; GO:0005634 nucleus; GO:0005654 nucleoplasm; GO:0005657 replication fork; GO:0005694 chromosome; GO:0005737 cytoplasm; GO:0016604 nuclear body; GO:0031974 membrane-enclosed lumen; GO:0031981 nuclear lumen; GO:00329…	GO:0002039 p53 binding; GO:0003676 nucleic acid binding; GO:0003677 DNA binding; GO:0003684 damaged DNA binding; GO:0003712 transcription coregulator activity; GO:0005488 binding; GO:0005515 protein binding; GO:0008134 transcription factor binding; GO:0035064 methylated histone binding; GO:0042162 telomeric DNA binding; GO:0042393 histone binding; GO:0043565 sequence-specific DNA binding; GO:0061…	WP3878 ATM SIGNALING IN DEVELOPMENT AND DISEASE;WP2516 ATM SIGNALING PATHWAY;WP4016 DNA IRDAMAGE AND CELLULAR RESPONSE VIA ATR;WP3959 DNA IRDOUBLE STRAND BREAKS AND CELLULAR RESPONSE VIA ATM	Transcription factor
P14859	448	S	0.572734	0.00305568	Down	POU domain, class 2, transcription factor 1 OS=Homo sapiens OX=9606 GN=POU2F1 PE=1 SV=2	POU2F1	0.99	INPPSSGGTSSS(0.99)PIK	0.762383	0.728857	0.819604	1.51618	1.36365	1.15494	nucleus	K09364	POU2F, OTF; POU domain transcription factor, class 2		GO:0000902 cell morphogenesis; GO:0000904 cell morphogenesis involved in differentiation; GO:0001654 eye development; GO:0001709 cell fate determination; GO:0001889 liver development; GO:0002088 lens development in camera-type eye; GO:0002089 lens morphogenesis in camera-type eye; GO:0002682 regulation of immune system process; GO:0002683 negative regulation of immune system process; GO:0002697 r…	GO:0005622 intracellular anatomical structure; GO:0005634 nucleus; GO:0005654 nucleoplasm; GO:0005667 transcription regulator complex; GO:0005737 cytoplasm; GO:0005783 endoplasmic reticulum; GO:0012505 endomembrane system; GO:0031974 membrane-enclosed lumen; GO:0031981 nuclear lumen; GO:0032991 protein-containing complex; GO:0043226 organelle; GO:0043227 membrane-bounded organelle; GO:0043229 int…	GO:0000976 transcription cis-regulatory region binding; GO:0000977 RNA polymerase II transcription regulatory region sequence-specific DNA binding; GO:0000978 RNA polymerase II cis-regulatory region sequence-specific DNA binding; GO:0000979 RNA polymerase II core promoter sequence-specific DNA binding; GO:0000981 DNA-binding transcription factor activity, RNA polymerase II-specific; GO:0000987 ci…	WP1971 INTEGRATED CANCER PATHWAY	Transcription factor
Q9Y242	263	T	0.574489	0.00971142	Down	Transcription factor 19 OS=Homo sapiens OX=9606 GN=TCF19 PE=1 SV=2	TCF19	1	APLT(1.0)PTGNR	0.917405	0.697138	0.820609	1.43872	1.18948	1.61061	nucleus				GO:0000082 G1/S transition of mitotic cell cycle; GO:0000278 mitotic cell cycle; GO:0006355 regulation of transcription, DNA-templated; GO:0006357 regulation of transcription by RNA polymerase II; GO:0007049 cell cycle; GO:0008283 cell population proliferation; GO:0009889 regulation of biosynthetic process; GO:0009987 cellular process; GO:0010468 regulation of gene expression; GO:0010556 regulati…	GO:0005622 intracellular anatomical structure; GO:0005634 nucleus; GO:0043226 organelle; GO:0043227 membrane-bounded organelle; GO:0043229 intracellular organelle; GO:0043231 intracellular membrane-bounded organelle;	GO:0003700 DNA-binding transcription factor activity; GO:0140110 transcription regulator activity;		Transcription factor
Q9Y618	2258	S	0.574956	0.00021431	Down	Nuclear receptor corepressor 2 OS=Homo sapiens OX=9606 GN=NCOR2 PE=1 SV=3	NCOR2	1	S(1.0)PGNTSQPPAFFSK	0.784471	0.696424	0.753984	1.26728	1.25763	1.36213	nucleus	K06065	NCOR2, SMRT; nuclear receptor co-repressor 2	map04330 Notch signaling pathway	GO:0000122 negative regulation of transcription by RNA polymerase II; GO:0000226 microtubule cytoskeleton organization; GO:0001701 in utero embryonic development; GO:0001932 regulation of protein phosphorylation; GO:0001933 negative regulation of protein phosphorylation; GO:0003007 heart morphogenesis; GO:0006109 regulation of carbohydrate metabolic process; GO:0006110 regulation of glycolytic pr…	GO:0000118 histone deacetylase complex; GO:0000228 nuclear chromosome; GO:0000785 chromatin; GO:0005622 intracellular anatomical structure; GO:0005634 nucleus; GO:0005654 nucleoplasm; GO:0005694 chromosome; GO:0005737 cytoplasm; GO:0005819 spindle; GO:0005829 cytosol; GO:0005856 cytoskeleton; GO:0005874 microtubule; GO:0005876 spindle microtubule; GO:0015630 microtubule cytoskeleton; GO:0016363 n…	GO:0000981 DNA-binding transcription factor activity, RNA polymerase II-specific; GO:0001067 transcription regulatory region nucleic acid binding; GO:0003676 nucleic acid binding; GO:0003677 DNA binding; GO:0003682 chromatin binding; GO:0003700 DNA-binding transcription factor activity; GO:0003712 transcription coregulator activity; GO:0003714 transcription corepressor activity; GO:0005102 signal…	WP236 ADIPOGENESIS;WP138 ANDROGEN RECEPTOR SIGNALING PATHWAY;WP2586 ARYL HYDROCARBON RECEPTOR PATHWAY WP2586;WP268 NOTCH SIGNALING;WP61 NOTCH SIGNALING PATHWAY;WP4312 RETT SYNDROME CAUSING GENES	Transcription factor
Q99081	540	S	0.574968	0.0218829	Down	Transcription factor 12 OS=Homo sapiens OX=9606 GN=TCF12 PE=1 SV=1	TCF12	1	EKDENLHEPPSSDDMKS(1.0)DDESSQK	0.696784	0.670989	0.886305	1.34662	1.02309	1.55064	nucleus	K15603	TCF4_12; transcription factor 4/12		GO:0000003 reproduction; GO:0001655 urogenital system development; GO:0001708 cell fate specification; GO:0001709 cell fate determination; GO:0002065 columnar/cuboidal epithelial cell differentiation; GO:0002119 nematode larval development; GO:0002164 larval development; GO:0002376 immune system process; GO:0002682 regulation of immune system process; GO:0003006 developmental process involved in …	GO:0000228 nuclear chromosome; GO:0000785 chromatin; GO:0005622 intracellular anatomical structure; GO:0005634 nucleus; GO:0005654 nucleoplasm; GO:0005667 transcription regulator complex; GO:0005694 chromosome; GO:0005737 cytoplasm; GO:0016604 nuclear body; GO:0016607 nuclear speck; GO:0031974 membrane-enclosed lumen; GO:0031981 nuclear lumen; GO:0032991 protein-containing complex; GO:0043226 org…	GO:0000976 transcription cis-regulatory region binding; GO:0000977 RNA polymerase II transcription regulatory region sequence-specific DNA binding; GO:0000978 RNA polymerase II cis-regulatory region sequence-specific DNA binding; GO:0000981 DNA-binding transcription factor activity, RNA polymerase II-specific; GO:0000987 cis-regulatory region sequence-specific DNA binding; GO:0001067 transcriptio…		Transcription factor
P06400	624	S	0.575604	0.0144948	Down	Retinoblastoma-associated protein OS=Homo sapiens OX=9606 GN=RB1 PE=1 SV=2	RB1	1	VNS(1.0)TANAETQATSAFQTQKPLK	0.958466	0.743102	0.676434	1.5859	1.3657	1.17971	nucleus	K06618	RB1; retinoblastoma-associated protein	map04110 Cell cycle; map04218 Cellular senescence	GO:0000003 reproduction; GO:0000070 mitotic sister chromatid segregation; GO:0000075 cell cycle checkpoint signaling; GO:0000082 G1/S transition of mitotic cell cycle; GO:0000083 regulation of transcription involved in G1/S transition of mitotic cell cycle; GO:0000122 negative regulation of transcription by RNA polymerase II; GO:0000278 mitotic cell cycle; GO:0000280 nuclear division; GO:0000819 …	GO:0000228 nuclear chromosome; GO:0000785 chromatin; GO:0005622 intracellular anatomical structure; GO:0005634 nucleus; GO:0005654 nucleoplasm; GO:0005667 transcription regulator complex; GO:0005694 chromosome; GO:0005819 spindle; GO:0005856 cytoskeleton; GO:0015630 microtubule cytoskeleton; GO:0016514 SWI/SNF complex; GO:0016604 nuclear body; GO:0016605 PML body; GO:0031974 membrane-enclosed lum…	GO:0000976 transcription cis-regulatory region binding; GO:0000987 cis-regulatory region sequence-specific DNA binding; GO:0001067 transcription regulatory region nucleic acid binding; GO:0003676 nucleic acid binding; GO:0003677 DNA binding; GO:0003690 double-stranded DNA binding; GO:0003700 DNA-binding transcription factor activity; GO:0003712 transcription coregulator activity; GO:0003713 trans…	WP4932 7Q1123 COPY NUMBER VARIATION SYNDROME;WP236 ADIPOGENESIS;WP138 ANDROGEN RECEPTOR SIGNALING PATHWAY;WP2586 ARYL HYDROCARBON RECEPTOR PATHWAY WP2586;WP2828 BLADDER CANCER;WP4262 BREAST CANCER PATHWAY;WP179 CELL CYCLE;WP4352 CILIARY LANDSCAPE;WP707 DNA DAMAGE RESPONSE;WP4320 EFFECT OF PROGERIN ON GENES INVOLVED IN HUTCHINSONGILFORD PROGERIA SYNDROME;WP314 FAS LIGAND PATHWAY AND STRESS INDUCTI…	Transcription factor
Q96T58	1918	S	0.577651	0.000807127	Down	Msx2-interacting protein OS=Homo sapiens OX=9606 GN=SPEN PE=1 SV=1	SPEN	1	SVYATMGDHENRS(1.0)PVKEPVEQPR	0.703925	0.680864	0.818753	1.32606	1.24233	1.24628	nucleus	K25100	SPEN; Msx2-interacting protein		GO:0000122 negative regulation of transcription by RNA polymerase II; GO:0000375 RNA splicing, via transesterification reactions; GO:0000377 RNA splicing, via transesterification reactions with bulged adenosine as nucleophile; GO:0000398 mRNA splicing, via spliceosome; GO:0006139 nucleobase-containing compound metabolic process; GO:0006355 regulation of transcription, DNA-templated; GO:0006357 re…	GO:0005622 intracellular anatomical structure; GO:0005634 nucleus; GO:0005654 nucleoplasm; GO:0017053 transcription repressor complex; GO:0031974 membrane-enclosed lumen; GO:0031981 nuclear lumen; GO:0032991 protein-containing complex; GO:0043226 organelle; GO:0043227 membrane-bounded organelle; GO:0043229 intracellular organelle; GO:0043231 intracellular membrane-bounded organelle; GO:0043233 or…	GO:0003676 nucleic acid binding; GO:0003677 DNA binding; GO:0003697 single-stranded DNA binding; GO:0003700 DNA-binding transcription factor activity; GO:0003712 transcription coregulator activity; GO:0003714 transcription corepressor activity; GO:0005488 binding; GO:0005515 protein binding; GO:0008134 transcription factor binding; GO:0097159 organic cyclic compound binding; GO:0140110 transcript…	WP61 NOTCH SIGNALING PATHWAY	Transcription factor
Q86YC2	387	S	0.578984	0.0057947	Down	Partner and localizer of BRCA2 OS=Homo sapiens OX=9606 GN=PALB2 PE=1 SV=1	PALB2	0.996	SLSLEATS(0.996)PLSAEK	0.967429	0.740787	0.739281	1.38824	1.54313	1.29586	nucleus	K10897	PALB2, FANCN; partner and localizer of BRCA2	map03440 Homologous recombination; map03460 Fanconi anemia pathway	GO:0000724 double-strand break repair via homologous recombination; GO:0000725 recombinational repair; GO:0001701 in utero embryonic development; GO:0001756 somitogenesis; GO:0001824 blastocyst development; GO:0001832 blastocyst growth; GO:0001833 inner cell mass cell proliferation; GO:0003002 regionalization; GO:0006139 nucleobase-containing compound metabolic process; GO:0006259 DNA metabolic p…	GO:0005622 intracellular anatomical structure; GO:0005634 nucleus; GO:0005654 nucleoplasm; GO:0031974 membrane-enclosed lumen; GO:0031981 nuclear lumen; GO:0043226 organelle; GO:0043227 membrane-bounded organelle; GO:0043229 intracellular organelle; GO:0043231 intracellular membrane-bounded organelle; GO:0043233 organelle lumen; GO:0070013 intracellular organelle lumen;	GO:0003676 nucleic acid binding; GO:0003677 DNA binding; GO:0005488 binding; GO:0097159 organic cyclic compound binding; GO:1901363 heterocyclic compound binding;	WP4016 DNA IRDAMAGE AND CELLULAR RESPONSE VIA ATR;WP4946 DNA REPAIR PATHWAYS FULL NETWORK	Transcription factor
Q9ULU4	444	S	0.581405	0.00170455	Down	Protein kinase C-binding protein 1 OS=Homo sapiens OX=9606 GN=ZMYND8 PE=1 SV=2	ZMYND8	1	S(1.0)PMSTNSSVHTGS(1.0)DVEQDAEK	0.885767	0.821368	0.693604	1.39878	1.38279	1.34763	nucleus	K24630	ZMYND8; protein kinase C-binding protein 1		GO:0000122 negative regulation of transcription by RNA polymerase II; GO:0006325 chromatin organization; GO:0006355 regulation of transcription, DNA-templated; GO:0006357 regulation of transcription by RNA polymerase II; GO:0006464 cellular protein modification process; GO:0006807 nitrogen compound metabolic process; GO:0006996 organelle organization; GO:0008152 metabolic process; GO:0009889 regu…	GO:0005622 intracellular anatomical structure; GO:0005634 nucleus; GO:0043226 organelle; GO:0043227 membrane-bounded organelle; GO:0043229 intracellular organelle; GO:0043231 intracellular membrane-bounded organelle;	GO:0000976 transcription cis-regulatory region binding; GO:0000977 RNA polymerase II transcription regulatory region sequence-specific DNA binding; GO:0001067 transcription regulatory region nucleic acid binding; GO:0003676 nucleic acid binding; GO:0003677 DNA binding; GO:0003682 chromatin binding; GO:0003690 double-stranded DNA binding; GO:0003712 transcription coregulator activity; GO:0003714 t…		Transcription factor
Q9UKL3	168	S	0.582337	0.0234399	Down	CASP8-associated protein 2 OS=Homo sapiens OX=9606 GN=CASP8AP2 PE=1 SV=1	CASP8AP2	0.997	SRS(0.997)PHLDDCSK	0.721158	0.717839	0.914538	1.70356	1.16634	1.17163	nucleus	K25593	CASP8AP2; CASP8-associated protein 2		GO:0006915 apoptotic process; GO:0006919 activation of cysteine-type endopeptidase activity involved in apoptotic process; GO:0007154 cell communication; GO:0007165 signal transduction; GO:0007166 cell surface receptor signaling pathway; GO:0008219 cell death; GO:0008625 extrinsic apoptotic signaling pathway via death domain receptors; GO:0009605 response to external stimulus; GO:0009612 response…	GO:0005622 intracellular anatomical structure; GO:0005634 nucleus; GO:0005654 nucleoplasm; GO:0005737 cytoplasm; GO:0005739 mitochondrion; GO:0016604 nuclear body; GO:0016605 PML body; GO:0031974 membrane-enclosed lumen; GO:0031981 nuclear lumen; GO:0043226 organelle; GO:0043227 membrane-bounded organelle; GO:0043229 intracellular organelle; GO:0043231 intracellular membrane-bounded organelle; GO…	GO:0002020 protease binding; GO:0003712 transcription coregulator activity; GO:0003714 transcription corepressor activity; GO:0005102 signaling receptor binding; GO:0005123 death receptor binding; GO:0005126 cytokine receptor binding; GO:0005488 binding; GO:0005515 protein binding; GO:0008047 enzyme activator activity; GO:0008656 cysteine-type endopeptidase activator activity involved in apoptoti…		Transcription factor
O75475	141	T	0.584585	0.0454111	Down	PC4 and SFRS1-interacting protein OS=Homo sapiens OX=9606 GN=PSIP1 PE=1 SV=1	PSIP1	1	AVDITT(1.0)PK	1.16798	0.625782	0.757368	1.51189	1.59016	1.26196	nucleus	K25057	PSIP1, LEDGF; PC4 and SFRS1-interacting protein		GO:0000245 spliceosomal complex assembly; GO:0000375 RNA splicing, via transesterification reactions; GO:0000377 RNA splicing, via transesterification reactions with bulged adenosine as nucleophile; GO:0000395 mRNA 5'-splice site recognition; GO:0000398 mRNA splicing, via spliceosome; GO:0003008 system process; GO:0006139 nucleobase-containing compound metabolic process; GO:0006355 regulation of …	GO:0000228 nuclear chromosome; GO:0000785 chromatin; GO:0000792 heterochromatin; GO:0005622 intracellular anatomical structure; GO:0005634 nucleus; GO:0005654 nucleoplasm; GO:0005694 chromosome; GO:0005737 cytoplasm; GO:0005829 cytosol; GO:0031974 membrane-enclosed lumen; GO:0031981 nuclear lumen; GO:0034399 nuclear periphery; GO:0043226 organelle; GO:0043227 membrane-bounded organelle; GO:004322…	GO:0003676 nucleic acid binding; GO:0003677 DNA binding; GO:0003682 chromatin binding; GO:0003690 double-stranded DNA binding; GO:0003712 transcription coregulator activity; GO:0003713 transcription coactivator activity; GO:0005488 binding; GO:0005515 protein binding; GO:0008134 transcription factor binding; GO:0097100 supercoiled DNA binding; GO:0097159 organic cyclic compound binding; GO:014011…	WP3584 MECP2 AND ASSOCIATED RETT SYNDROME	Transcription factor
Q12888	398	S	0.584843	0.00528857	Down	TP53-binding protein 1 OS=Homo sapiens OX=9606 GN=TP53BP1 PE=1 SV=2	TP53BP1	1	QDKPMDTS(0.992)VLS(1.0)EEGGEPFQK	0.91507	0.765919	0.650797	1.34575	1.29915	1.34213	nucleus	K20915	TP53BP1, P202; tumor suppressor p53-binding protein 1	map04621 NOD-like receptor signaling pathway	GO:0000018 regulation of DNA recombination; GO:0000075 cell cycle checkpoint signaling; GO:0000077 DNA damage checkpoint signaling; GO:0002637 regulation of immunoglobulin production; GO:0002639 positive regulation of immunoglobulin production; GO:0002682 regulation of immune system process; GO:0002684 positive regulation of immune system process; GO:0002694 regulation of leukocyte activation; GO…	GO:0000228 nuclear chromosome; GO:0000775 chromosome, centromeric region; GO:0000776 kinetochore; GO:0000781 chromosome, telomeric region; GO:0005622 intracellular anatomical structure; GO:0005634 nucleus; GO:0005654 nucleoplasm; GO:0005657 replication fork; GO:0005694 chromosome; GO:0005737 cytoplasm; GO:0016604 nuclear body; GO:0031974 membrane-enclosed lumen; GO:0031981 nuclear lumen; GO:00329…	GO:0002039 p53 binding; GO:0003676 nucleic acid binding; GO:0003677 DNA binding; GO:0003684 damaged DNA binding; GO:0003712 transcription coregulator activity; GO:0005488 binding; GO:0005515 protein binding; GO:0008134 transcription factor binding; GO:0035064 methylated histone binding; GO:0042162 telomeric DNA binding; GO:0042393 histone binding; GO:0043565 sequence-specific DNA binding; GO:0061…	WP3878 ATM SIGNALING IN DEVELOPMENT AND DISEASE;WP2516 ATM SIGNALING PATHWAY;WP4016 DNA IRDAMAGE AND CELLULAR RESPONSE VIA ATR;WP3959 DNA IRDOUBLE STRAND BREAKS AND CELLULAR RESPONSE VIA ATM	Transcription factor
Q8TEK3	834	S	0.585559	0.00717206	Down	Histone-lysine N-methyltransferase, H3 lysine-79 specific OS=Homo sapiens OX=9606 GN=DOT1L PE=1 SV=3	DOT1L	1	LS(1.0)PQDPRPLS(1.0)PGALQLAGEK	0.80642	0.81534	0.979998	1.49792	1.46421		nucleus	K11427	DOT1L, DOT1; [histone H3]-lysine79 N-trimethyltransferase [EC:2.1.1.360]	map00310 Lysine degradation; map01100 Metabolic pathways	GO:0000075 cell cycle checkpoint signaling; GO:0000077 DNA damage checkpoint signaling; GO:0006139 nucleobase-containing compound metabolic process; GO:0006259 DNA metabolic process; GO:0006281 DNA repair; GO:0006325 chromatin organization; GO:0006338 chromatin remodeling; GO:0006355 regulation of transcription, DNA-templated; GO:0006357 regulation of transcription by RNA polymerase II; GO:000646…	GO:0005622 intracellular anatomical structure; GO:0005634 nucleus; GO:0005654 nucleoplasm; GO:0031974 membrane-enclosed lumen; GO:0031981 nuclear lumen; GO:0032991 protein-containing complex; GO:0034708 methyltransferase complex; GO:0035097 histone methyltransferase complex; GO:0043226 organelle; GO:0043227 membrane-bounded organelle; GO:0043229 intracellular organelle; GO:0043231 intracellular m…	GO:0003824 catalytic activity; GO:0005488 binding; GO:0005515 protein binding; GO:0008134 transcription factor binding; GO:0008168 methyltransferase activity; GO:0008170 N-methyltransferase activity; GO:0008276 protein methyltransferase activity; GO:0008757 S-adenosylmethionine-dependent methyltransferase activity; GO:0016278 lysine N-methyltransferase activity; GO:0016279 protein-lysine N-methyl…	WP2369 HISTONE MODIFICATIONS	Transcription factor
Q8TEK3	826	S	0.585559	0.00717206	Down	Histone-lysine N-methyltransferase, H3 lysine-79 specific OS=Homo sapiens OX=9606 GN=DOT1L PE=1 SV=3	DOT1L	1	LS(1.0)PQDPRPLS(1.0)PGALQLAGEK	0.80642	0.81534	0.979998	1.49792	1.46421		nucleus	K11427	DOT1L, DOT1; [histone H3]-lysine79 N-trimethyltransferase [EC:2.1.1.360]	map00310 Lysine degradation; map01100 Metabolic pathways	GO:0000075 cell cycle checkpoint signaling; GO:0000077 DNA damage checkpoint signaling; GO:0006139 nucleobase-containing compound metabolic process; GO:0006259 DNA metabolic process; GO:0006281 DNA repair; GO:0006325 chromatin organization; GO:0006338 chromatin remodeling; GO:0006355 regulation of transcription, DNA-templated; GO:0006357 regulation of transcription by RNA polymerase II; GO:000646…	GO:0005622 intracellular anatomical structure; GO:0005634 nucleus; GO:0005654 nucleoplasm; GO:0031974 membrane-enclosed lumen; GO:0031981 nuclear lumen; GO:0032991 protein-containing complex; GO:0034708 methyltransferase complex; GO:0035097 histone methyltransferase complex; GO:0043226 organelle; GO:0043227 membrane-bounded organelle; GO:0043229 intracellular organelle; GO:0043231 intracellular m…	GO:0003824 catalytic activity; GO:0005488 binding; GO:0005515 protein binding; GO:0008134 transcription factor binding; GO:0008168 methyltransferase activity; GO:0008170 N-methyltransferase activity; GO:0008276 protein methyltransferase activity; GO:0008757 S-adenosylmethionine-dependent methyltransferase activity; GO:0016278 lysine N-methyltransferase activity; GO:0016279 protein-lysine N-methyl…	WP2369 HISTONE MODIFICATIONS	Transcription factor
P06748	125	S	0.586867	0.0414775	Down	Nucleophosmin OS=Homo sapiens OX=9606 GN=NPM1 PE=1 SV=2	NPM1	1	CGSGPVHISGQHLVAVEEDAES(1.0)EDEEEEDVK	0.579408	0.877353	0.728412	1.19436	1.54901	0.98009	nucleus	K11276	NPM1; nucleophosmin 1		GO:0000054 ribosomal subunit export from nucleus; GO:0000055 ribosomal large subunit export from nucleus; GO:0000056 ribosomal small subunit export from nucleus; GO:0000226 microtubule cytoskeleton organization; GO:0000448 cleavage in ITS2 between 5.8S rRNA and LSU-rRNA of tricistronic rRNA transcript (SSU-rRNA, 5.8S rRNA, LSU-rRNA); GO:0000460 maturation of 5.8S rRNA; GO:0000463 maturation of LS…	GO:0000922 spindle pole; GO:0001652 granular component; GO:0005622 intracellular anatomical structure; GO:0005634 nucleus; GO:0005654 nucleoplasm; GO:0005730 nucleolus; GO:0005737 cytoplasm; GO:0005813 centrosome; GO:0005815 microtubule organizing center; GO:0005819 spindle; GO:0005829 cytosol; GO:0005840 ribosome; GO:0005856 cytoskeleton; GO:0015630 microtubule cytoskeleton; GO:0015934 large rib…	GO:0000166 nucleotide binding; GO:0001067 transcription regulatory region nucleic acid binding; GO:0002039 p53 binding; GO:0003676 nucleic acid binding; GO:0003677 DNA binding; GO:0003712 transcription coregulator activity; GO:0003713 transcription coactivator activity; GO:0003723 RNA binding; GO:0004857 enzyme inhibitor activity; GO:0004860 protein kinase inhibitor activity; GO:0005488 binding; …		Transcription factor
P11387	394	S	0.5869	0.0138089	Down	DNA topoisomerase 1 OS=Homo sapiens OX=9606 GN=TOP1 PE=1 SV=2	TOP1	1	VPS(1.0)PPPGHK	0.771646	0.695321	0.853851	1.50151	1.40447	1.0484	nucleus	K03163	TOP1; DNA topoisomerase I [EC:5.6.2.1]		GO:0000003 reproduction; GO:0002164 larval development; GO:0002165 instar larval or pupal development; GO:0002168 instar larval development; GO:0003006 developmental process involved in reproduction; GO:0006139 nucleobase-containing compound metabolic process; GO:0006259 DNA metabolic process; GO:0006260 DNA replication; GO:0006265 DNA topological change; GO:0006323 DNA packaging; GO:0006325 chro…	GO:0000228 nuclear chromosome; GO:0000785 chromatin; GO:0000791 euchromatin; GO:0000922 spindle pole; GO:0000932 P-body; GO:0001650 fibrillar center; GO:0001651 dense fibrillar component; GO:0005622 intracellular anatomical structure; GO:0005634 nucleus; GO:0005654 nucleoplasm; GO:0005657 replication fork; GO:0005694 chromosome; GO:0005700 polytene chromosome; GO:0005703 polytene chromosome puff;…	GO:0000166 nucleotide binding; GO:0000976 transcription cis-regulatory region binding; GO:0000977 RNA polymerase II transcription regulatory region sequence-specific DNA binding; GO:0000978 RNA polymerase II cis-regulatory region sequence-specific DNA binding; GO:0000987 cis-regulatory region sequence-specific DNA binding; GO:0001046 core promoter sequence-specific DNA binding; GO:0001067 transcr…	WP3594 CIRCADIAN RHYTHM GENES;WP4217 EBOLA VIRUS INFECTION IN HOST	Transcription factor
Q8WUA7	51	T	0.591596	0.0216583	Down	TBC1 domain family member 22A OS=Homo sapiens OX=9606 GN=TBC1D22A PE=1 SV=2	TBC1D22A	0.998	MPTT(0.998)PVK	0.701749	0.532334	0.817733	1.30521	1.00697	1.15609	nucleus	K20360	TBC1D22, GYP1; TBC1 domain family member 2		GO:0006810 transport; GO:0006886 intracellular protein transport; GO:0008104 protein localization; GO:0015031 protein transport; GO:0015833 peptide transport; GO:0031338 regulation of vesicle fusion; GO:0032879 regulation of localization; GO:0033036 macromolecule localization; GO:0033043 regulation of organelle organization; GO:0034613 cellular protein localization; GO:0042886 amide transport; GO…	GO:0005622 intracellular anatomical structure; GO:0005737 cytoplasm; GO:0005794 Golgi apparatus; GO:0012505 endomembrane system; GO:0043226 organelle; GO:0043227 membrane-bounded organelle; GO:0043229 intracellular organelle; GO:0043231 intracellular membrane-bounded organelle;	GO:0005096 GTPase activator activity; GO:0005488 binding; GO:0005515 protein binding; GO:0008047 enzyme activator activity; GO:0019899 enzyme binding; GO:0030234 enzyme regulator activity; GO:0030695 GTPase regulator activity; GO:0031267 small GTPase binding; GO:0042802 identical protein binding; GO:0042803 protein homodimerization activity; GO:0046983 protein dimerization activity; GO:0051020 GT…		Transcription factor
P15822	1180	S	0.59181	0.028596	Down	Zinc finger protein 40 OS=Homo sapiens OX=9606 GN=HIVEP1 PE=1 SV=4	HIVEP1	1	VIGIS(1.0)QEESHPSR	0.982045	0.649323	0.802755	1.17345	1.28466	1.65491	nucleus	K09239	HIVEP; human immunodeficiency virus type I enhancer-binding protein		GO:0000122 negative regulation of transcription by RNA polymerase II; GO:0000902 cell morphogenesis; GO:0000904 cell morphogenesis involved in differentiation; GO:0001654 eye development; GO:0001655 urogenital system development; GO:0001700 embryonic development via the syncytial blastoderm; GO:0001745 compound eye morphogenesis; GO:0002009 morphogenesis of an epithelium; GO:0002165 instar larval…	GO:0005622 intracellular anatomical structure; GO:0005634 nucleus; GO:0005654 nucleoplasm; GO:0005737 cytoplasm; GO:0005739 mitochondrion; GO:0016604 nuclear body; GO:0031974 membrane-enclosed lumen; GO:0031981 nuclear lumen; GO:0043226 organelle; GO:0043227 membrane-bounded organelle; GO:0043229 intracellular organelle; GO:0043231 intracellular membrane-bounded organelle; GO:0043233 organelle lu…	GO:0000981 DNA-binding transcription factor activity, RNA polymerase II-specific; GO:0001067 transcription regulatory region nucleic acid binding; GO:0001227 DNA-binding transcription repressor activity, RNA polymerase II-specific; GO:0003676 nucleic acid binding; GO:0003677 DNA binding; GO:0003700 DNA-binding transcription factor activity; GO:0003712 transcription coregulator activity; GO:000371…		Transcription factor
P51825	245	S	0.592557	0.0455933	Down	AF4/FMR2 family member 1 OS=Homo sapiens OX=9606 GN=AFF1 PE=1 SV=1	AFF1	1	GYCPAKS(1.0)PK	0.838393		0.710184	1.2016		1.41178	nucleus	K15184	AFF1; AF4/FMR2 family member 1		GO:0006355 regulation of transcription, DNA-templated; GO:0009889 regulation of biosynthetic process; GO:0010468 regulation of gene expression; GO:0010556 regulation of macromolecule biosynthetic process; GO:0019219 regulation of nucleobase-containing compound metabolic process; GO:0019222 regulation of metabolic process; GO:0031323 regulation of cellular metabolic process; GO:0031326 regulation …	GO:0005622 intracellular anatomical structure; GO:0005634 nucleus; GO:0005654 nucleoplasm; GO:0008023 transcription elongation factor complex; GO:0031974 membrane-enclosed lumen; GO:0031981 nuclear lumen; GO:0032991 protein-containing complex; GO:0043226 organelle; GO:0043227 membrane-bounded organelle; GO:0043229 intracellular organelle; GO:0043231 intracellular membrane-bounded organelle; GO:00…	GO:0003700 DNA-binding transcription factor activity; GO:0140110 transcription regulator activity;		Transcription factor
Q15554	365	S	0.592978	0.00357989	Down	Telomeric repeat-binding factor 2 OS=Homo sapiens OX=9606 GN=TERF2 PE=1 SV=3	TERF2	1	DLVLPTQALPAS(1.0)PALK	0.834818	0.818654	0.799507	1.40716	1.55748	1.17208	nucleus	K11111	TERF2, TRF2; telomeric repeat-binding factor 2		GO:0000018 regulation of DNA recombination; GO:0000019 regulation of mitotic recombination; GO:0000723 telomere maintenance; GO:0001701 in utero embryonic development; GO:0006139 nucleobase-containing compound metabolic process; GO:0006259 DNA metabolic process; GO:0006275 regulation of DNA replication; GO:0006282 regulation of DNA repair; GO:0006355 regulation of transcription, DNA-templated; GO…	GO:0000228 nuclear chromosome; GO:0000781 chromosome, telomeric region; GO:0000782 telomere cap complex; GO:0000783 nuclear telomere cap complex; GO:0001673 male germ cell nucleus; GO:0005622 intracellular anatomical structure; GO:0005634 nucleus; GO:0005654 nucleoplasm; GO:0005694 chromosome; GO:0016604 nuclear body; GO:0031974 membrane-enclosed lumen; GO:0031981 nuclear lumen; GO:0032991 protei…	GO:0000981 DNA-binding transcription factor activity, RNA polymerase II-specific; GO:0003676 nucleic acid binding; GO:0003677 DNA binding; GO:0003690 double-stranded DNA binding; GO:0003691 double-stranded telomeric DNA binding; GO:0003697 single-stranded DNA binding; GO:0003700 DNA-binding transcription factor activity; GO:0005488 binding; GO:0005515 protein binding; GO:0008022 protein C-terminu…	WP3959 DNA IRDOUBLE STRAND BREAKS AND CELLULAR RESPONSE VIA ATM;WP4946 DNA REPAIR PATHWAYS FULL NETWORK;WP3657 HEMATOPOIETIC STEM CELL GENE REGULATION BY GABP ALPHABETA COMPLEX	Transcription factor
P25054	2449	S	0.596057	0.00812264	Down	Adenomatous polyposis coli protein OS=Homo sapiens OX=9606 GN=APC PE=1 SV=2	APC	1	EAPS(1.0)PTLR	0.739519	0.868971	0.833343	1.57192	1.38257	1.14215	nucleus	K02085	APC; adenomatosis polyposis coli protein	map04310 Wnt signaling pathway; map04390 Hippo signaling pathway; map04550 Signaling pathways regulating pluripotency of stem cells; map04810 Regulation of actin cytoskeleton	GO:0000003 reproduction; GO:0000075 cell cycle checkpoint signaling; GO:0000079 regulation of cyclin-dependent protein serine/threonine kinase activity; GO:0000226 microtubule cytoskeleton organization; GO:0000278 mitotic cell cycle; GO:0000281 mitotic cytokinesis; GO:0000820 regulation of glutamine family amino acid metabolic process; GO:0000902 cell morphogenesis; GO:0000904 cell morphogenesis …	GO:0000775 chromosome, centromeric region; GO:0000776 kinetochore; GO:0000922 spindle pole; GO:0001726 ruffle; GO:0005576 extracellular region; GO:0005622 intracellular anatomical structure; GO:0005634 nucleus; GO:0005635 nuclear envelope; GO:0005654 nucleoplasm; GO:0005694 chromosome; GO:0005737 cytoplasm; GO:0005794 Golgi apparatus; GO:0005813 centrosome; GO:0005815 microtubule organizing cente…	GO:0002020 protease binding; GO:0005198 structural molecule activity; GO:0005488 binding; GO:0005515 protein binding; GO:0008013 beta-catenin binding; GO:0008017 microtubule binding; GO:0008092 cytoskeletal protein binding; GO:0015631 tubulin binding; GO:0019207 kinase regulator activity; GO:0019887 protein kinase regulator activity; GO:0019899 enzyme binding; GO:0019900 kinase binding; GO:001990…	WP5124 ALZHEIMERS DISEASE;WP2059 ALZHEIMERS DISEASE AND MIRNA EFFECTS;WP2380 BRAINDERIVED NEUROTROPHIC FACTOR BDNF SIGNALING PATHWAY;WP4262 BREAST CANCER PATHWAY;WP4216 CHROMOSOMAL AND MICROSATELLITE INSTABILITY IN COLORECTAL CANCER;WP4352 CILIARY LANDSCAPE;WP5117 COHESIN COMPLEX CORNELIA DE LANGE SYNDROME;WP3286 COPPER HOMEOSTASIS;WP710 DNA DAMAGE RESPONSE ONLY ATM DEPENDENT;WP3931 EMBRYONIC STE…	Transcription factor
Q96T58	1222	S	0.596616	0.000978063	Down	Msx2-interacting protein OS=Homo sapiens OX=9606 GN=SPEN PE=1 SV=1	SPEN	1	SLVHEVGKPPQDVTDDS(1.0)PPSK	0.772702	0.738247	0.676507	1.16801	1.33455	1.16389	nucleus	K25100	SPEN; Msx2-interacting protein		GO:0000122 negative regulation of transcription by RNA polymerase II; GO:0000375 RNA splicing, via transesterification reactions; GO:0000377 RNA splicing, via transesterification reactions with bulged adenosine as nucleophile; GO:0000398 mRNA splicing, via spliceosome; GO:0006139 nucleobase-containing compound metabolic process; GO:0006355 regulation of transcription, DNA-templated; GO:0006357 re…	GO:0005622 intracellular anatomical structure; GO:0005634 nucleus; GO:0005654 nucleoplasm; GO:0017053 transcription repressor complex; GO:0031974 membrane-enclosed lumen; GO:0031981 nuclear lumen; GO:0032991 protein-containing complex; GO:0043226 organelle; GO:0043227 membrane-bounded organelle; GO:0043229 intracellular organelle; GO:0043231 intracellular membrane-bounded organelle; GO:0043233 or…	GO:0003676 nucleic acid binding; GO:0003677 DNA binding; GO:0003697 single-stranded DNA binding; GO:0003700 DNA-binding transcription factor activity; GO:0003712 transcription coregulator activity; GO:0003714 transcription corepressor activity; GO:0005488 binding; GO:0005515 protein binding; GO:0008134 transcription factor binding; GO:0097159 organic cyclic compound binding; GO:0140110 transcript…	WP61 NOTCH SIGNALING PATHWAY	Transcription factor
Q96T37	741	S	0.598476	0.0126677	Down	RNA-binding protein 15 OS=Homo sapiens OX=9606 GN=RBM15 PE=1 SV=2	RBM15	1	TTAPTEGKS(1.0)PLK	0.696378	0.822335	0.843456	1.59015	1.21172	1.14511	nucleus	K13190	RBM15; RNA-binding protein 15		GO:0000003 reproduction; GO:0000122 negative regulation of transcription by RNA polymerase II; GO:0000375 RNA splicing, via transesterification reactions; GO:0000377 RNA splicing, via transesterification reactions with bulged adenosine as nucleophile; GO:0000381 regulation of alternative mRNA splicing, via spliceosome; GO:0000398 mRNA splicing, via spliceosome; GO:0001510 RNA methylation; GO:0001…	GO:0005622 intracellular anatomical structure; GO:0005634 nucleus; GO:0005654 nucleoplasm; GO:0016604 nuclear body; GO:0016607 nuclear speck; GO:0031974 membrane-enclosed lumen; GO:0031981 nuclear lumen; GO:0032991 protein-containing complex; GO:0034708 methyltransferase complex; GO:0036396 RNA N6-methyladenosine methyltransferase complex; GO:0043226 organelle; GO:0043227 membrane-bounded organel…	GO:0003676 nucleic acid binding; GO:0003723 RNA binding; GO:0003729 mRNA binding; GO:0005488 binding; GO:0097159 organic cyclic compound binding; GO:1901363 heterocyclic compound binding;		Transcription factor
Q13112	538	S	0.601561	0.00985787	Down	Chromatin assembly factor 1 subunit B OS=Homo sapiens OX=9606 GN=CHAF1B PE=1 SV=1	CHAF1B	1	TDTPPSSVPTSVISTPSTEEIQSETPGDAQGS(1.0)PPELK	0.941702	0.701354	1.01237	1.45759	1.49566	1.46097	nucleus	K10751	CHAF1B; chromatin assembly factor 1 subunit B		GO:0006323 DNA packaging; GO:0006325 chromatin organization; GO:0006333 chromatin assembly or disassembly; GO:0006334 nucleosome assembly; GO:0006335 DNA replication-dependent chromatin assembly; GO:0006996 organelle organization; GO:0008593 regulation of Notch signaling pathway; GO:0009966 regulation of signal transduction; GO:0009967 positive regulation of signal transduction; GO:0009987 cellul…	GO:0000228 nuclear chromosome; GO:0000785 chromatin; GO:0005622 intracellular anatomical structure; GO:0005634 nucleus; GO:0005654 nucleoplasm; GO:0005694 chromosome; GO:0005737 cytoplasm; GO:0031974 membrane-enclosed lumen; GO:0031981 nuclear lumen; GO:0032991 protein-containing complex; GO:0033186 CAF-1 complex; GO:0043226 organelle; GO:0043227 membrane-bounded organelle; GO:0043228 non-membran…	GO:0003682 chromatin binding; GO:0005488 binding; GO:0005515 protein binding; GO:0042393 histone binding; GO:0051082 unfolded protein binding;		Transcription factor
Q96T58	1283	S	0.601755	0.0290427	Down	Msx2-interacting protein OS=Homo sapiens OX=9606 GN=SPEN PE=1 SV=1	SPEN	1	LLS(1.0)VKGS(1.0)PK	1.10516	0.731545	0.755652	1.53578	1.56165	1.21056	nucleus	K25100	SPEN; Msx2-interacting protein		GO:0000122 negative regulation of transcription by RNA polymerase II; GO:0000375 RNA splicing, via transesterification reactions; GO:0000377 RNA splicing, via transesterification reactions with bulged adenosine as nucleophile; GO:0000398 mRNA splicing, via spliceosome; GO:0006139 nucleobase-containing compound metabolic process; GO:0006355 regulation of transcription, DNA-templated; GO:0006357 re…	GO:0005622 intracellular anatomical structure; GO:0005634 nucleus; GO:0005654 nucleoplasm; GO:0017053 transcription repressor complex; GO:0031974 membrane-enclosed lumen; GO:0031981 nuclear lumen; GO:0032991 protein-containing complex; GO:0043226 organelle; GO:0043227 membrane-bounded organelle; GO:0043229 intracellular organelle; GO:0043231 intracellular membrane-bounded organelle; GO:0043233 or…	GO:0003676 nucleic acid binding; GO:0003677 DNA binding; GO:0003697 single-stranded DNA binding; GO:0003700 DNA-binding transcription factor activity; GO:0003712 transcription coregulator activity; GO:0003714 transcription corepressor activity; GO:0005488 binding; GO:0005515 protein binding; GO:0008134 transcription factor binding; GO:0097159 organic cyclic compound binding; GO:0140110 transcript…	WP61 NOTCH SIGNALING PATHWAY	Transcription factor
Q96T58	1287	S	0.601755	0.0290427	Down	Msx2-interacting protein OS=Homo sapiens OX=9606 GN=SPEN PE=1 SV=1	SPEN	1	LLS(1.0)VKGS(1.0)PK	1.10516	0.731545	0.755652	1.53578	1.56165	1.21056	nucleus	K25100	SPEN; Msx2-interacting protein		GO:0000122 negative regulation of transcription by RNA polymerase II; GO:0000375 RNA splicing, via transesterification reactions; GO:0000377 RNA splicing, via transesterification reactions with bulged adenosine as nucleophile; GO:0000398 mRNA splicing, via spliceosome; GO:0006139 nucleobase-containing compound metabolic process; GO:0006355 regulation of transcription, DNA-templated; GO:0006357 re…	GO:0005622 intracellular anatomical structure; GO:0005634 nucleus; GO:0005654 nucleoplasm; GO:0017053 transcription repressor complex; GO:0031974 membrane-enclosed lumen; GO:0031981 nuclear lumen; GO:0032991 protein-containing complex; GO:0043226 organelle; GO:0043227 membrane-bounded organelle; GO:0043229 intracellular organelle; GO:0043231 intracellular membrane-bounded organelle; GO:0043233 or…	GO:0003676 nucleic acid binding; GO:0003677 DNA binding; GO:0003697 single-stranded DNA binding; GO:0003700 DNA-binding transcription factor activity; GO:0003712 transcription coregulator activity; GO:0003714 transcription corepressor activity; GO:0005488 binding; GO:0005515 protein binding; GO:0008134 transcription factor binding; GO:0097159 organic cyclic compound binding; GO:0140110 transcript…	WP61 NOTCH SIGNALING PATHWAY	Transcription factor
Q6ZNB6	65	S	0.602661	0.00978792	Down	NF-X1-type zinc finger protein NFXL1 OS=Homo sapiens OX=9606 GN=NFXL1 PE=1 SV=2	NFXL1	1	HS(1.0)PAGSQALQTTAASELMSQK	0.652526	0.674826	0.796128	1.17515	0.994159	1.3542	nucleus	K15683	NFXL1, OZFP; NF-X1-type zinc finger protein NFXL1		GO:0000122 negative regulation of transcription by RNA polymerase II; GO:0006139 nucleobase-containing compound metabolic process; GO:0006351 transcription, DNA-templated; GO:0006355 regulation of transcription, DNA-templated; GO:0006357 regulation of transcription by RNA polymerase II; GO:0006366 transcription by RNA polymerase II; GO:0006725 cellular aromatic compound metabolic process; GO:0006…	GO:0005622 intracellular anatomical structure; GO:0005634 nucleus; GO:0043226 organelle; GO:0043227 membrane-bounded organelle; GO:0043229 intracellular organelle; GO:0043231 intracellular membrane-bounded organelle;	GO:0000976 transcription cis-regulatory region binding; GO:0000977 RNA polymerase II transcription regulatory region sequence-specific DNA binding; GO:0000981 DNA-binding transcription factor activity, RNA polymerase II-specific; GO:0001067 transcription regulatory region nucleic acid binding; GO:0001227 DNA-binding transcription repressor activity, RNA polymerase II-specific; GO:0003676 nucleic …		Transcription factor
P17275	251	S	0.602859	0.0445429	Down	Transcription factor JunB OS=Homo sapiens OX=9606 GN=JUNB PE=1 SV=1	JUNB	1	S(1.0)RDAT(1.0)PPVS(1.0)PINMEDQER	0.900574	0.86763	0.803036	1.57207	1.69027	1.00274	nucleus	K09028	JUNB; transcription factor jun-B	map04380 Osteoclast differentiation; map04668 TNF signaling pathway; map04935 Growth hormone synthesis, secretion and action	GO:0000003 reproduction; GO:0000122 negative regulation of transcription by RNA polymerase II; GO:0001503 ossification; GO:0001568 blood vessel development; GO:0001570 vasculogenesis; GO:0001649 osteoblast differentiation; GO:0001701 in utero embryonic development; GO:0001824 blastocyst development; GO:0001825 blastocyst formation; GO:0001829 trophectodermal cell differentiation; GO:0001890 place…	GO:0000228 nuclear chromosome; GO:0000785 chromatin; GO:0005622 intracellular anatomical structure; GO:0005634 nucleus; GO:0005654 nucleoplasm; GO:0005667 transcription regulator complex; GO:0005694 chromosome; GO:0031974 membrane-enclosed lumen; GO:0031981 nuclear lumen; GO:0032991 protein-containing complex; GO:0035976 transcription factor AP-1 complex; GO:0043226 organelle; GO:0043227 membrane…	GO:0000976 transcription cis-regulatory region binding; GO:0000977 RNA polymerase II transcription regulatory region sequence-specific DNA binding; GO:0000978 RNA polymerase II cis-regulatory region sequence-specific DNA binding; GO:0000981 DNA-binding transcription factor activity, RNA polymerase II-specific; GO:0000987 cis-regulatory region sequence-specific DNA binding; GO:0001067 transcriptio…	WP2873 ARYL HYDROCARBON RECEPTOR PATHWAY WP2873;WP2355 CORTICOTROPINRELEASING HORMONE SIGNALING PATHWAY;WP4877 HOSTPATHOGEN INTERACTION OF HUMAN CORONAVIRUSES MAPK SIGNALING;WP364 IL6 SIGNALING PATHWAY;WP304 KIT RECEPTOR SIGNALING PATHWAY;WP5115 NETWORK MAP OF SARSCOV2 SIGNALING PATHWAY;WP2882 NUCLEAR RECEPTORS METAPATHWAY;WP2374 ONCOSTATIN M SIGNALING PATHWAY;WP5094 OREXIN RECEPTOR PATHWAY;WP487…	Transcription factor
Q9HC52	311	S	0.604515	0.0103234	Down	Chromobox protein homolog 8 OS=Homo sapiens OX=9606 GN=CBX8 PE=1 SV=3	CBX8	1	HGS(1.0)GPPSSGGGLYR	0.632404	0.748998	0.933367	1.25267	1.29423	1.28224	nucleus	K11455	CBX8, PC3; chromobox protein 8		GO:0000122 negative regulation of transcription by RNA polymerase II; GO:0006355 regulation of transcription, DNA-templated; GO:0006357 regulation of transcription by RNA polymerase II; GO:0009889 regulation of biosynthetic process; GO:0009890 negative regulation of biosynthetic process; GO:0009892 negative regulation of metabolic process; GO:0010468 regulation of gene expression; GO:0010556 regu…	GO:0000151 ubiquitin ligase complex; GO:0000152 nuclear ubiquitin ligase complex; GO:0000228 nuclear chromosome; GO:0000785 chromatin; GO:0005622 intracellular anatomical structure; GO:0005634 nucleus; GO:0005654 nucleoplasm; GO:0005694 chromosome; GO:0031519 PcG protein complex; GO:0031974 membrane-enclosed lumen; GO:0031981 nuclear lumen; GO:0032991 protein-containing complex; GO:0035102 PRC1 c…	GO:0005488 binding; GO:0005515 protein binding; GO:0035064 methylated histone binding; GO:0042393 histone binding; GO:0140030 modification-dependent protein binding; GO:0140034 methylation-dependent protein binding;		Transcription factor
Q5VWG9	229	S	0.604711	0.0431619	Down	Transcription initiation factor TFIID subunit 3 OS=Homo sapiens OX=9606 GN=TAF3 PE=1 SV=1	TAF3	1	IPPMLS(1.0)PVHVQDSTDLAPPS(1.0)PEPPMLAPVAK	0.567657	0.774775	0.94281	1.38138	1.02964	1.36805	nucleus	K14650	TAF3; transcription initiation factor TFIID subunit 3	map03022 Basal transcription factors	GO:0000122 negative regulation of transcription by RNA polymerase II; GO:0006139 nucleobase-containing compound metabolic process; GO:0006351 transcription, DNA-templated; GO:0006352 DNA-templated transcription, initiation; GO:0006355 regulation of transcription, DNA-templated; GO:0006357 regulation of transcription by RNA polymerase II; GO:0006366 transcription by RNA polymerase II; GO:0006367 t…	GO:0000428 DNA-directed RNA polymerase complex; GO:0005622 intracellular anatomical structure; GO:0005634 nucleus; GO:0005635 nuclear envelope; GO:0005654 nucleoplasm; GO:0005667 transcription regulator complex; GO:0005669 transcription factor TFIID complex; GO:0012505 endomembrane system; GO:0016020 membrane; GO:0016591 RNA polymerase II, holoenzyme; GO:0030880 RNA polymerase complex; GO:0031090…	GO:0002039 p53 binding; GO:0003682 chromatin binding; GO:0005488 binding; GO:0005515 protein binding; GO:0008134 transcription factor binding; GO:0019904 protein domain specific binding; GO:0031208 POZ domain binding;		Transcription factor
Q76L83	524	S	0.60558	0.00416561	Down	Putative Polycomb group protein ASXL2 OS=Homo sapiens OX=9606 GN=ASXL2 PE=1 SV=1	ASXL2	0.997	SESQESLVTS(0.997)PSKPK	0.817203	0.668776	0.781863	1.3981	1.1488	1.198	nucleus	K11471	ASXL; additional sex combs-like protein		GO:0000122 negative regulation of transcription by RNA polymerase II; GO:0000278 mitotic cell cycle; GO:0001501 skeletal system development; GO:0001709 cell fate determination; GO:0002009 morphogenesis of an epithelium; GO:0002165 instar larval or pupal development; GO:0002682 regulation of immune system process; GO:0002684 positive regulation of immune system process; GO:0002761 regulation of my…	GO:0000785 chromatin; GO:0005622 intracellular anatomical structure; GO:0005634 nucleus; GO:0005654 nucleoplasm; GO:0005694 chromosome; GO:0031519 PcG protein complex; GO:0031974 membrane-enclosed lumen; GO:0031981 nuclear lumen; GO:0032991 protein-containing complex; GO:0035517 PR-DUB complex; GO:0043226 organelle; GO:0043227 membrane-bounded organelle; GO:0043228 non-membrane-bounded organelle;…	GO:0003682 chromatin binding; GO:0005102 signaling receptor binding; GO:0005488 binding; GO:0005515 protein binding; GO:0008047 enzyme activator activity; GO:0016504 peptidase activator activity; GO:0030234 enzyme regulator activity; GO:0035800 deubiquitinase activator activity; GO:0042975 peroxisome proliferator activated receptor binding; GO:0061134 peptidase regulator activity; GO:0098772 mole…		Transcription factor
P17010	571	T	0.605966	0.0283858	Down	Zinc finger X-chromosomal protein OS=Homo sapiens OX=9606 GN=ZFX PE=2 SV=2	ZFX	1	IHT(1.0)GEKPYQCQYCEYR	0.693536	0.93857		1.24961	1.46816	1.32232	nucleus				GO:0000003 reproduction; GO:0001541 ovarian follicle development; GO:0003006 developmental process involved in reproduction; GO:0006355 regulation of transcription, DNA-templated; GO:0006357 regulation of transcription by RNA polymerase II; GO:0007275 multicellular organism development; GO:0007276 gamete generation; GO:0007281 germ cell development; GO:0007283 spermatogenesis; GO:0007292 female g…	GO:0005622 intracellular anatomical structure; GO:0005634 nucleus; GO:0005654 nucleoplasm; GO:0005730 nucleolus; GO:0031974 membrane-enclosed lumen; GO:0031981 nuclear lumen; GO:0043226 organelle; GO:0043227 membrane-bounded organelle; GO:0043228 non-membrane-bounded organelle; GO:0043229 intracellular organelle; GO:0043231 intracellular membrane-bounded organelle; GO:0043232 intracellular non-me…	GO:0000981 DNA-binding transcription factor activity, RNA polymerase II-specific; GO:0003676 nucleic acid binding; GO:0003677 DNA binding; GO:0003700 DNA-binding transcription factor activity; GO:0003712 transcription coregulator activity; GO:0003713 transcription coactivator activity; GO:0005488 binding; GO:0097159 organic cyclic compound binding; GO:0140110 transcription regulator activity; GO:…	WP3657 HEMATOPOIETIC STEM CELL GENE REGULATION BY GABP ALPHABETA COMPLEX	Transcription factor
Q06413	396	S	0.606382	0.0242267	Down	Myocyte-specific enhancer factor 2C OS=Homo sapiens OX=9606 GN=MEF2C PE=1 SV=1	MEF2C	1	SEPVS(1.0)PPRDR	0.644211	0.591603	0.791419	0.985072	0.98544	1.37265	nucleus	K04454	MEF2C; MADS-box transcription enhancer factor 2C	map04010 MAPK signaling pathway; map04022 cGMP-PKG signaling pathway; map04371 Apelin signaling pathway; map04921 Oxytocin signaling pathway; map04928 Parathyroid hormone synthesis, secretion and action	GO:0000003 reproduction; GO:0000122 negative regulation of transcription by RNA polymerase II; GO:0000165 MAPK cascade; GO:0000768 syncytium formation by plasma membrane fusion; GO:0000902 cell morphogenesis; GO:0000904 cell morphogenesis involved in differentiation; GO:0001101 response to acid chemical; GO:0001501 skeletal system development; GO:0001503 ossification; GO:0001505 regulation of neu…	GO:0005622 intracellular anatomical structure; GO:0005634 nucleus; GO:0005654 nucleoplasm; GO:0005737 cytoplasm; GO:0005829 cytosol; GO:0016604 nuclear body; GO:0016607 nuclear speck; GO:0030016 myofibril; GO:0030017 sarcomere; GO:0031974 membrane-enclosed lumen; GO:0031981 nuclear lumen; GO:0032991 protein-containing complex; GO:0043226 organelle; GO:0043227 membrane-bounded organelle; GO:004322…	GO:0000976 transcription cis-regulatory region binding; GO:0000977 RNA polymerase II transcription regulatory region sequence-specific DNA binding; GO:0000978 RNA polymerase II cis-regulatory region sequence-specific DNA binding; GO:0000981 DNA-binding transcription factor activity, RNA polymerase II-specific; GO:0000987 cis-regulatory region sequence-specific DNA binding; GO:0001067 transcriptio…	WP236 ADIPOGENESIS;WP23 B CELL RECEPTOR SIGNALING PATHWAY;WP2380 BRAINDERIVED NEUROTROPHIC FACTOR BDNF SIGNALING PATHWAY;WP2406 CARDIAC PROGENITOR DIFFERENTIATION;WP2023 CELL DIFFERENTIATION EXPANDED INDEX;WP2029 CELL DIFFERENTIATION INDEX;WP437 EGFEGFR SIGNALING PATHWAY;WP474 ENDOCHONDRAL OSSIFICATION;WP4808 ENDOCHONDRAL OSSIFICATION WITH SKELETAL DYSPLASIAS;WP1541 ENERGY METABOLISM;WP4659 GASTR…	Transcription factor
O95425	50	S	0.606607	0.0130529	Down	Supervillin OS=Homo sapiens OX=9606 GN=SVIL PE=1 SV=2	SVIL	1	ASDPAS(1.0)PHIGR	0.785749	0.606955	0.903953	1.24888	1.2053	1.33188	nucleus	K10369	SVIL; supervillin		GO:0007275 multicellular organism development; GO:0007517 muscle organ development; GO:0007519 skeletal muscle tissue development; GO:0009888 tissue development; GO:0010564 regulation of cell cycle process; GO:0014706 striated muscle tissue development; GO:0032465 regulation of cytokinesis; GO:0032467 positive regulation of cytokinesis; GO:0032501 multicellular organismal process; GO:0032502 deve…	GO:0005622 intracellular anatomical structure; GO:0005634 nucleus; GO:0005737 cytoplasm; GO:0005829 cytosol; GO:0005856 cytoskeleton; GO:0005874 microtubule; GO:0005886 plasma membrane; GO:0015629 actin cytoskeleton; GO:0015630 microtubule cytoskeleton; GO:0016020 membrane; GO:0030016 myofibril; GO:0030496 midbody; GO:0032153 cell division site; GO:0032154 cleavage furrow; GO:0036449 microtubule …	GO:0003779 actin binding; GO:0005488 binding; GO:0005515 protein binding; GO:0008092 cytoskeletal protein binding; GO:0044877 protein-containing complex binding; GO:0051015 actin filament binding;		Transcription factor
Q9UHB7	703	S	0.607702	0.0203165	Down	AF4/FMR2 family member 4 OS=Homo sapiens OX=9606 GN=AFF4 PE=1 SV=1	AFF4	1	ELLS(1.0)PLSEPDDR	1.04544	0.754757	0.875289	1.47349	1.70216	1.22697	nucleus	K15185	AFF4; AF4/FMR2 family member 4		GO:0000003 reproduction; GO:0000910 cytokinesis; GO:0000912 assembly of actomyosin apparatus involved in cytokinesis; GO:0000915 actomyosin contractile ring assembly; GO:0001654 eye development; GO:0001745 compound eye morphogenesis; GO:0001751 compound eye photoreceptor cell differentiation; GO:0001754 eye photoreceptor cell differentiation; GO:0003002 regionalization; GO:0003006 developmental p…	GO:0000785 chromatin; GO:0001650 fibrillar center; GO:0005622 intracellular anatomical structure; GO:0005634 nucleus; GO:0005654 nucleoplasm; GO:0005694 chromosome; GO:0005730 nucleolus; GO:0008023 transcription elongation factor complex; GO:0031974 membrane-enclosed lumen; GO:0031981 nuclear lumen; GO:0032783 super elongation complex; GO:0032991 protein-containing complex; GO:0043226 organelle; …	GO:0003676 nucleic acid binding; GO:0003677 DNA binding; GO:0003700 DNA-binding transcription factor activity; GO:0005488 binding; GO:0005515 protein binding; GO:0008134 transcription factor binding; GO:0061629 RNA polymerase II-specific DNA-binding transcription factor binding; GO:0097159 organic cyclic compound binding; GO:0140110 transcription regulator activity; GO:1901363 heterocyclic compou…		Transcription factor
Q92785	94	S	0.611125	0.00107409	Down	Zinc finger protein ubi-d4 OS=Homo sapiens OX=9606 GN=DPF2 PE=1 SV=2	DPF2	0.995	AHPPEDPRLS(0.995)FPSIKPDTDQTLK	0.7407	0.692795	0.677894	1.24263	1.16994	1.04236	nucleus	K13196	DPF2, REQ; zinc finger protein ubi-d4		GO:0006355 regulation of transcription, DNA-templated; GO:0006357 regulation of transcription by RNA polymerase II; GO:0006915 apoptotic process; GO:0007154 cell communication; GO:0007165 signal transduction; GO:0008219 cell death; GO:0009889 regulation of biosynthetic process; GO:0009987 cellular process; GO:0010468 regulation of gene expression; GO:0010556 regulation of macromolecule biosynthet…	GO:0005622 intracellular anatomical structure; GO:0005634 nucleus; GO:0005654 nucleoplasm; GO:0005737 cytoplasm; GO:0005813 centrosome; GO:0005815 microtubule organizing center; GO:0005829 cytosol; GO:0005856 cytoskeleton; GO:0015630 microtubule cytoskeleton; GO:0031974 membrane-enclosed lumen; GO:0031981 nuclear lumen; GO:0043226 organelle; GO:0043227 membrane-bounded organelle; GO:0043228 non-m…	GO:0000981 DNA-binding transcription factor activity, RNA polymerase II-specific; GO:0003700 DNA-binding transcription factor activity; GO:0005488 binding; GO:0008270 zinc ion binding; GO:0043167 ion binding; GO:0043169 cation binding; GO:0046872 metal ion binding; GO:0046914 transition metal ion binding; GO:0140110 transcription regulator activity;	WP4204 TUMOR SUPPRESSOR ACTIVITY OF SMARCB1	Transcription factor
P38398	1217	S	0.611357	0.00982633	Down	Breast cancer type 1 susceptibility protein OS=Homo sapiens OX=9606 GN=BRCA1 PE=1 SV=2	BRCA1	1	KLESSEENLS(1.0)S(1.0)EDEELPCFQHLLFGK	0.785022	0.77358	0.766331	1.02428	1.33482	1.44381	nucleus	K10605	BRCA1; breast cancer type 1 susceptibility protein [EC:2.3.2.27]	map03440 Homologous recombination; map03460 Fanconi anemia pathway; map04120 Ubiquitin mediated proteolysis; map04151 PI3K-Akt signaling pathway	GO:0000075 cell cycle checkpoint signaling; GO:0000077 DNA damage checkpoint signaling; GO:0000209 protein polyubiquitination; GO:0000226 microtubule cytoskeleton organization; GO:0000278 mitotic cell cycle; GO:0000724 double-strand break repair via homologous recombination; GO:0000725 recombinational repair; GO:0000729 DNA double-strand break processing; GO:0001817 regulation of cytokine product…	GO:0000151 ubiquitin ligase complex; GO:0000152 nuclear ubiquitin ligase complex; GO:0000228 nuclear chromosome; GO:0000793 condensed chromosome; GO:0000794 condensed nuclear chromosome; GO:0000795 synaptonemal complex; GO:0000800 lateral element; GO:0000930 gamma-tubulin complex; GO:0000931 gamma-tubulin large complex; GO:0005622 intracellular anatomical structure; GO:0005634 nucleus; GO:0005654…	GO:0001067 transcription regulatory region nucleic acid binding; GO:0003676 nucleic acid binding; GO:0003677 DNA binding; GO:0003682 chromatin binding; GO:0003684 damaged DNA binding; GO:0003712 transcription coregulator activity; GO:0003713 transcription coactivator activity; GO:0003723 RNA binding; GO:0003824 catalytic activity; GO:0004842 ubiquitin-protein transferase activity; GO:0005102 sign…	WP138 ANDROGEN RECEPTOR SIGNALING PATHWAY;WP2516 ATM SIGNALING PATHWAY;WP4262 BREAST CANCER PATHWAY;WP707 DNA DAMAGE RESPONSE;WP4016 DNA IRDAMAGE AND CELLULAR RESPONSE VIA ATR;WP3959 DNA IRDOUBLE STRAND BREAKS AND CELLULAR RESPONSE VIA ATM;WP4946 DNA REPAIR PATHWAYS FULL NETWORK;WP2261 GLIOBLASTOMA SIGNALING PATHWAYS;WP3646 HEPATITIS C AND HEPATOCELLULAR CARCINOMA;WP1971 INTEGRATED CANCER PATHWAY…	Transcription factor
P38398	1218	S	0.611357	0.00982633	Down	Breast cancer type 1 susceptibility protein OS=Homo sapiens OX=9606 GN=BRCA1 PE=1 SV=2	BRCA1	1	KLESSEENLS(1.0)S(1.0)EDEELPCFQHLLFGK	0.785022	0.77358	0.766331	1.02428	1.33482	1.44381	nucleus	K10605	BRCA1; breast cancer type 1 susceptibility protein [EC:2.3.2.27]	map03440 Homologous recombination; map03460 Fanconi anemia pathway; map04120 Ubiquitin mediated proteolysis; map04151 PI3K-Akt signaling pathway	GO:0000075 cell cycle checkpoint signaling; GO:0000077 DNA damage checkpoint signaling; GO:0000209 protein polyubiquitination; GO:0000226 microtubule cytoskeleton organization; GO:0000278 mitotic cell cycle; GO:0000724 double-strand break repair via homologous recombination; GO:0000725 recombinational repair; GO:0000729 DNA double-strand break processing; GO:0001817 regulation of cytokine product…	GO:0000151 ubiquitin ligase complex; GO:0000152 nuclear ubiquitin ligase complex; GO:0000228 nuclear chromosome; GO:0000793 condensed chromosome; GO:0000794 condensed nuclear chromosome; GO:0000795 synaptonemal complex; GO:0000800 lateral element; GO:0000930 gamma-tubulin complex; GO:0000931 gamma-tubulin large complex; GO:0005622 intracellular anatomical structure; GO:0005634 nucleus; GO:0005654…	GO:0001067 transcription regulatory region nucleic acid binding; GO:0003676 nucleic acid binding; GO:0003677 DNA binding; GO:0003682 chromatin binding; GO:0003684 damaged DNA binding; GO:0003712 transcription coregulator activity; GO:0003713 transcription coactivator activity; GO:0003723 RNA binding; GO:0003824 catalytic activity; GO:0004842 ubiquitin-protein transferase activity; GO:0005102 sign…	WP138 ANDROGEN RECEPTOR SIGNALING PATHWAY;WP2516 ATM SIGNALING PATHWAY;WP4262 BREAST CANCER PATHWAY;WP707 DNA DAMAGE RESPONSE;WP4016 DNA IRDAMAGE AND CELLULAR RESPONSE VIA ATR;WP3959 DNA IRDOUBLE STRAND BREAKS AND CELLULAR RESPONSE VIA ATM;WP4946 DNA REPAIR PATHWAYS FULL NETWORK;WP2261 GLIOBLASTOMA SIGNALING PATHWAYS;WP3646 HEPATITIS C AND HEPATOCELLULAR CARCINOMA;WP1971 INTEGRATED CANCER PATHWAY…	Transcription factor
Q76L83	562	S	0.612221	0.0105462	Down	Putative Polycomb group protein ASXL2 OS=Homo sapiens OX=9606 GN=ASXL2 PE=1 SV=1	ASXL2	1	EPLATLVDQS(1.0)PESLK	0.824242	0.82093	0.627213	1.25799	1.35458	1.09914	nucleus	K11471	ASXL; additional sex combs-like protein		GO:0000122 negative regulation of transcription by RNA polymerase II; GO:0000278 mitotic cell cycle; GO:0001501 skeletal system development; GO:0001709 cell fate determination; GO:0002009 morphogenesis of an epithelium; GO:0002165 instar larval or pupal development; GO:0002682 regulation of immune system process; GO:0002684 positive regulation of immune system process; GO:0002761 regulation of my…	GO:0000785 chromatin; GO:0005622 intracellular anatomical structure; GO:0005634 nucleus; GO:0005654 nucleoplasm; GO:0005694 chromosome; GO:0031519 PcG protein complex; GO:0031974 membrane-enclosed lumen; GO:0031981 nuclear lumen; GO:0032991 protein-containing complex; GO:0035517 PR-DUB complex; GO:0043226 organelle; GO:0043227 membrane-bounded organelle; GO:0043228 non-membrane-bounded organelle;…	GO:0003682 chromatin binding; GO:0005102 signaling receptor binding; GO:0005488 binding; GO:0005515 protein binding; GO:0008047 enzyme activator activity; GO:0016504 peptidase activator activity; GO:0030234 enzyme regulator activity; GO:0035800 deubiquitinase activator activity; GO:0042975 peroxisome proliferator activated receptor binding; GO:0061134 peptidase regulator activity; GO:0098772 mole…		Transcription factor
Q15545	200	S	0.613871	0.0075941	Down	Transcription initiation factor TFIID subunit 7 OS=Homo sapiens OX=9606 GN=TAF7 PE=1 SV=1	TAF7	1	EAENQGLDIS(1.0)S(1.0)PGMSGHR	0.72202	0.789282	0.734016	1.24189	1.3977	1.01805	nucleus	K03132	TAF7; transcription initiation factor TFIID subunit 7	map03022 Basal transcription factors	GO:0000122 negative regulation of transcription by RNA polymerase II; GO:0000296 spermine transport; GO:0001932 regulation of protein phosphorylation; GO:0001933 negative regulation of protein phosphorylation; GO:0006139 nucleobase-containing compound metabolic process; GO:0006351 transcription, DNA-templated; GO:0006352 DNA-templated transcription, initiation; GO:0006355 regulation of transcript…	GO:0000123 histone acetyltransferase complex; GO:0000428 DNA-directed RNA polymerase complex; GO:0005622 intracellular anatomical structure; GO:0005634 nucleus; GO:0005654 nucleoplasm; GO:0005667 transcription regulator complex; GO:0005669 transcription factor TFIID complex; GO:0005737 cytoplasm; GO:0005794 Golgi apparatus; GO:0012505 endomembrane system; GO:0016591 RNA polymerase II, holoenzyme;…	GO:0001067 transcription regulatory region nucleic acid binding; GO:0003676 nucleic acid binding; GO:0003677 DNA binding; GO:0003700 DNA-binding transcription factor activity; GO:0003712 transcription coregulator activity; GO:0003713 transcription coactivator activity; GO:0005102 signaling receptor binding; GO:0005488 binding; GO:0005515 protein binding; GO:0008134 transcription factor binding; G…	WP405 EUKARYOTIC TRANSCRIPTION INITIATION	Transcription factor
Q6IBW4	284	S	0.615412	0.00613903	Down	Condensin-2 complex subunit H2 OS=Homo sapiens OX=9606 GN=NCAPH2 PE=1 SV=1	NCAPH2	1	S(1.0)PQQSAALPR	0.832606	0.982803	0.970442	1.34758	1.7297	1.44953	nucleus	K11490	NCAPH2; condensin-2 complex subunit H2		GO:0000003 reproduction; GO:0000070 mitotic sister chromatid segregation; GO:0000278 mitotic cell cycle; GO:0000280 nuclear division; GO:0000819 sister chromatid segregation; GO:0001775 cell activation; GO:0002376 immune system process; GO:0002520 immune system development; GO:0002521 leukocyte differentiation; GO:0006323 DNA packaging; GO:0006325 chromatin organization; GO:0006996 organelle orga…	GO:0000793 condensed chromosome; GO:0000796 condensin complex; GO:0005576 extracellular region; GO:0005622 intracellular anatomical structure; GO:0005634 nucleus; GO:0005654 nucleoplasm; GO:0005694 chromosome; GO:0030054 cell junction; GO:0031974 membrane-enclosed lumen; GO:0031981 nuclear lumen; GO:0032991 protein-containing complex; GO:0043226 organelle; GO:0043227 membrane-bounded organelle; G…	GO:0003682 chromatin binding; GO:0005488 binding; GO:0005515 protein binding;	WP4754 IL18 SIGNALING PATHWAY	Transcription factor
P35269	427	T	0.620331	0.00158657	Down	General transcription factor IIF subunit 1 OS=Homo sapiens OX=9606 GN=GTF2F1 PE=1 SV=2	GTF2F1	1	LDT(1.0)GPQSLSGK	0.686311	0.820583	0.734455	1.20557	1.13074	1.27684	nucleus	K03138	TFIIF1, GTF2F1, TFG1; transcription initiation factor TFIIF subunit alpha	map03022 Basal transcription factors	GO:0000375 RNA splicing, via transesterification reactions; GO:0000377 RNA splicing, via transesterification reactions with bulged adenosine as nucleophile; GO:0000398 mRNA splicing, via spliceosome; GO:0006139 nucleobase-containing compound metabolic process; GO:0006351 transcription, DNA-templated; GO:0006352 DNA-templated transcription, initiation; GO:0006354 DNA-templated transcription, elong…	GO:0000428 DNA-directed RNA polymerase complex; GO:0005622 intracellular anatomical structure; GO:0005634 nucleus; GO:0005654 nucleoplasm; GO:0005667 transcription regulator complex; GO:0005669 transcription factor TFIID complex; GO:0005674 transcription factor TFIIF complex; GO:0016591 RNA polymerase II, holoenzyme; GO:0030054 cell junction; GO:0030880 RNA polymerase complex; GO:0031974 membrane…	GO:0001091 RNA polymerase II general transcription initiation factor binding; GO:0001096 TFIIF-class transcription factor complex binding; GO:0001098 basal transcription machinery binding; GO:0001099 basal RNA polymerase II transcription machinery binding; GO:0003682 chromatin binding; GO:0003712 transcription coregulator activity; GO:0003713 transcription coactivator activity; GO:0005488 binding…		Transcription factor
Q12888	395	S	0.621673	0.0124389	Down	TP53-binding protein 1 OS=Homo sapiens OX=9606 GN=TP53BP1 PE=1 SV=2	TP53BP1	0.992	QDKPMDTS(0.992)VLS(1.0)EEGGEPFQK	0.751477	0.940952	0.791267	1.49148	1.38366	1.12004	nucleus	K20915	TP53BP1, P202; tumor suppressor p53-binding protein 1	map04621 NOD-like receptor signaling pathway	GO:0000018 regulation of DNA recombination; GO:0000075 cell cycle checkpoint signaling; GO:0000077 DNA damage checkpoint signaling; GO:0002637 regulation of immunoglobulin production; GO:0002639 positive regulation of immunoglobulin production; GO:0002682 regulation of immune system process; GO:0002684 positive regulation of immune system process; GO:0002694 regulation of leukocyte activation; GO…	GO:0000228 nuclear chromosome; GO:0000775 chromosome, centromeric region; GO:0000776 kinetochore; GO:0000781 chromosome, telomeric region; GO:0005622 intracellular anatomical structure; GO:0005634 nucleus; GO:0005654 nucleoplasm; GO:0005657 replication fork; GO:0005694 chromosome; GO:0005737 cytoplasm; GO:0016604 nuclear body; GO:0031974 membrane-enclosed lumen; GO:0031981 nuclear lumen; GO:00329…	GO:0002039 p53 binding; GO:0003676 nucleic acid binding; GO:0003677 DNA binding; GO:0003684 damaged DNA binding; GO:0003712 transcription coregulator activity; GO:0005488 binding; GO:0005515 protein binding; GO:0008134 transcription factor binding; GO:0035064 methylated histone binding; GO:0042162 telomeric DNA binding; GO:0042393 histone binding; GO:0043565 sequence-specific DNA binding; GO:0061…	WP3878 ATM SIGNALING IN DEVELOPMENT AND DISEASE;WP2516 ATM SIGNALING PATHWAY;WP4016 DNA IRDAMAGE AND CELLULAR RESPONSE VIA ATR;WP3959 DNA IRDOUBLE STRAND BREAKS AND CELLULAR RESPONSE VIA ATM	Transcription factor
P46937	289	S	0.621889	0.0206083	Down	Transcriptional coactivator YAP1 OS=Homo sapiens OX=9606 GN=YAP1 PE=1 SV=2	YAP1	1	QPPPLAPQS(1.0)PQGGVMGGSNSNQQQQMR	0.76849	0.798466	1.00842	1.60219	1.38577	1.15325	nucleus	K16687	YAP1, Yki; transcriptional coactivator YAP1	map04390 Hippo signaling pathway; map04391 Hippo signaling pathway - fly; map04392 Hippo signaling pathway - multiple species	GO:0000003 reproduction; GO:0000902 cell morphogenesis; GO:0001101 response to acid chemical; GO:0001501 skeletal system development; GO:0001568 blood vessel development; GO:0001570 vasculogenesis; GO:0001654 eye development; GO:0001655 urogenital system development; GO:0001667 ameboidal-type cell migration; GO:0001708 cell fate specification; GO:0001763 morphogenesis of a branching structure; GO…	GO:0000785 chromatin; GO:0005622 intracellular anatomical structure; GO:0005634 nucleus; GO:0005654 nucleoplasm; GO:0005667 transcription regulator complex; GO:0005694 chromosome; GO:0005737 cytoplasm; GO:0005829 cytosol; GO:0016020 membrane; GO:0031974 membrane-enclosed lumen; GO:0031981 nuclear lumen; GO:0032991 protein-containing complex; GO:0043226 organelle; GO:0043227 membrane-bounded organ…	GO:0000976 transcription cis-regulatory region binding; GO:0000977 RNA polymerase II transcription regulatory region sequence-specific DNA binding; GO:0000978 RNA polymerase II cis-regulatory region sequence-specific DNA binding; GO:0000987 cis-regulatory region sequence-specific DNA binding; GO:0001067 transcription regulatory region nucleic acid binding; GO:0003676 nucleic acid binding; GO:0003…	WP4352 CILIARY LANDSCAPE;WP3959 DNA IRDOUBLE STRAND BREAKS AND CELLULAR RESPONSE VIA ATM;WP4970 GALANIN RECEPTOR PATHWAY;WP4542 LEUKOCYTEINTRINSIC HIPPO PATHWAY FUNCTIONS;WP5087 MALIGNANT PLEURAL MESOTHELIOMA;WP2857 MESODERMAL COMMITMENT PATHWAY;WP3967 MIR5093P ALTERATION OF YAP1ECM AXIS;WP4747 NETRINUNC5B SIGNALING PATHWAY;WP3303 RAC1PAK1P38MMP2 PATHWAY;WP366 TGFBETA SIGNALING PATHWAY	Transcription factor
Q02078	408	S	0.622412	0.0302845	Down	Myocyte-specific enhancer factor 2A OS=Homo sapiens OX=9606 GN=MEF2A PE=1 SV=1	MEF2A	1	SEPIS(1.0)PPRDR	0.992954	0.936998	0.659198	1.57752	1.35521	1.22713	nucleus	K09260	MEF2A; MADS-box transcription enhancer factor 2A	map04013 MAPK signaling pathway - fly; map04022 cGMP-PKG signaling pathway; map04371 Apelin signaling pathway; map04928 Parathyroid hormone synthesis, secretion and action	GO:0000002 mitochondrial genome maintenance; GO:0000003 reproduction; GO:0000122 negative regulation of transcription by RNA polymerase II; GO:0000165 MAPK cascade; GO:0000768 syncytium formation by plasma membrane fusion; GO:0000902 cell morphogenesis; GO:0000904 cell morphogenesis involved in differentiation; GO:0001505 regulation of neurotransmitter levels; GO:0001678 cellular glucose homeosta…	GO:0000228 nuclear chromosome; GO:0000785 chromatin; GO:0005622 intracellular anatomical structure; GO:0005634 nucleus; GO:0005654 nucleoplasm; GO:0005667 transcription regulator complex; GO:0005694 chromosome; GO:0005737 cytoplasm; GO:0005829 cytosol; GO:0031974 membrane-enclosed lumen; GO:0031981 nuclear lumen; GO:0032991 protein-containing complex; GO:0043226 organelle; GO:0043227 membrane-bou…	GO:0000976 transcription cis-regulatory region binding; GO:0000977 RNA polymerase II transcription regulatory region sequence-specific DNA binding; GO:0000978 RNA polymerase II cis-regulatory region sequence-specific DNA binding; GO:0000981 DNA-binding transcription factor activity, RNA polymerase II-specific; GO:0000987 cis-regulatory region sequence-specific DNA binding; GO:0001067 transcriptio…	WP236 ADIPOGENESIS;WP2380 BRAINDERIVED NEUROTROPHIC FACTOR BDNF SIGNALING PATHWAY;WP2795 CARDIAC HYPERTROPHIC RESPONSE;WP2023 CELL DIFFERENTIATION EXPANDED INDEX;WP2029 CELL DIFFERENTIATION INDEX;WP437 EGFEGFR SIGNALING PATHWAY;WP1541 ENERGY METABOLISM;WP4754 IL18 SIGNALING PATHWAY;WP1991 SRF AND MIRS IN SMOOTH MUSCLE DIFFERENTIATION AND PROLIFERATION;WP366 TGFBETA SIGNALING PATHWAY	Transcription factor
Q8WUI4	109	S	0.622574	0.024253	Down	Histone deacetylase 7 OS=Homo sapiens OX=9606 GN=HDAC7 PE=1 SV=2	HDAC7	1	TVHPNS(1.0)PGIPYR	0.936343	0.70036	0.636635	1.10619	1.14862	1.39671	nucleus	K11408	HDAC7; histone deacetylase 7 [EC:3.5.1.98]	map04613 Neutrophil extracellular trap formation	GO:0000122 negative regulation of transcription by RNA polymerase II; GO:0001568 blood vessel development; GO:0001570 vasculogenesis; GO:0001775 cell activation; GO:0001817 regulation of cytokine production; GO:0001818 negative regulation of cytokine production; GO:0001944 vasculature development; GO:0002376 immune system process; GO:0002520 immune system development; GO:0002521 leukocyte differe…	GO:0000118 histone deacetylase complex; GO:0005622 intracellular anatomical structure; GO:0005634 nucleus; GO:0005654 nucleoplasm; GO:0005667 transcription regulator complex; GO:0005737 cytoplasm; GO:0005794 Golgi apparatus; GO:0005829 cytosol; GO:0012505 endomembrane system; GO:0016604 nuclear body; GO:0016607 nuclear speck; GO:0017053 transcription repressor complex; GO:0031974 membrane-enclose…	GO:0000976 transcription cis-regulatory region binding; GO:0000977 RNA polymerase II transcription regulatory region sequence-specific DNA binding; GO:0000978 RNA polymerase II cis-regulatory region sequence-specific DNA binding; GO:0000987 cis-regulatory region sequence-specific DNA binding; GO:0001067 transcription regulatory region nucleic acid binding; GO:0003676 nucleic acid binding; GO:0003…	WP2795 CARDIAC HYPERTROPHIC RESPONSE;WP3996 ETHANOL EFFECTS ON HISTONE MODIFICATIONS;WP4659 GASTRIN SIGNALING PATHWAY;WP3414 INITIATION OF TRANSCRIPTION AND TRANSLATION ELONGATION AT THE HIV1 LTR;WP1544 MICRORNAS IN CARDIOMYOCYTE HYPERTROPHY;WP2064 NEURAL CREST DIFFERENTIATION;WP3888 VEGFAVEGFR2 SIGNALING PATHWAY	Transcription factor
P14921	285	S	0.625104	0.0195884	Down	Protein C-ets-1 OS=Homo sapiens OX=9606 GN=ETS1 PE=1 SV=1	ETS1	1	VPS(1.0)YDS(1.0)FDSEDYPAALPNHKPK	0.743421	0.873333	0.646516	1.35832	1.25446	1.00785	nucleus	K02678	ETS1, pnt; C-ets-1	map04013 MAPK signaling pathway - fly; map04014 Ras signaling pathway; map04218 Cellular senescence; map04320 Dorso-ventral axis formation	GO:0000003 reproduction; GO:0000302 response to reactive oxygen species; GO:0000578 embryonic axis specification; GO:0001525 angiogenesis; GO:0001568 blood vessel development; GO:0001654 eye development; GO:0001655 urogenital system development; GO:0001666 response to hypoxia; GO:0001667 ameboidal-type cell migration; GO:0001736 establishment of planar polarity; GO:0001738 morphogenesis of a pola…	GO:0005622 intracellular anatomical structure; GO:0005634 nucleus; GO:0005654 nucleoplasm; GO:0005667 transcription regulator complex; GO:0031974 membrane-enclosed lumen; GO:0031981 nuclear lumen; GO:0032991 protein-containing complex; GO:0043226 organelle; GO:0043227 membrane-bounded organelle; GO:0043229 intracellular organelle; GO:0043231 intracellular membrane-bounded organelle; GO:0043233 or…	GO:0000976 transcription cis-regulatory region binding; GO:0000977 RNA polymerase II transcription regulatory region sequence-specific DNA binding; GO:0000978 RNA polymerase II cis-regulatory region sequence-specific DNA binding; GO:0000981 DNA-binding transcription factor activity, RNA polymerase II-specific; GO:0000987 cis-regulatory region sequence-specific DNA binding; GO:0001067 transcriptio…	WP2864 APOPTOSISRELATED NETWORK DUE TO ALTERED NOTCH3 IN OVARIAN CANCER;WP23 B CELL RECEPTOR SIGNALING PATHWAY;WP4685 MELANOMA;WP4205 MET IN TYPE 1 PAPILLARY RENAL CELL CARCINOMA;WP2064 NEURAL CREST DIFFERENTIATION;WP4341 NONGENOMIC ACTIONS OF 125 DIHYDROXYVITAMIN D3;WP4223 RAS SIGNALING;WP366 TGFBETA SIGNALING PATHWAY;WP3888 VEGFAVEGFR2 SIGNALING PATHWAY	Transcription factor
P14921	282	S	0.625104	0.0195884	Down	Protein C-ets-1 OS=Homo sapiens OX=9606 GN=ETS1 PE=1 SV=1	ETS1	1	VPS(1.0)YDS(1.0)FDSEDYPAALPNHKPK	0.743421	0.873333	0.646516	1.35832	1.25446	1.00785	nucleus	K02678	ETS1, pnt; C-ets-1	map04013 MAPK signaling pathway - fly; map04014 Ras signaling pathway; map04218 Cellular senescence; map04320 Dorso-ventral axis formation	GO:0000003 reproduction; GO:0000302 response to reactive oxygen species; GO:0000578 embryonic axis specification; GO:0001525 angiogenesis; GO:0001568 blood vessel development; GO:0001654 eye development; GO:0001655 urogenital system development; GO:0001666 response to hypoxia; GO:0001667 ameboidal-type cell migration; GO:0001736 establishment of planar polarity; GO:0001738 morphogenesis of a pola…	GO:0005622 intracellular anatomical structure; GO:0005634 nucleus; GO:0005654 nucleoplasm; GO:0005667 transcription regulator complex; GO:0031974 membrane-enclosed lumen; GO:0031981 nuclear lumen; GO:0032991 protein-containing complex; GO:0043226 organelle; GO:0043227 membrane-bounded organelle; GO:0043229 intracellular organelle; GO:0043231 intracellular membrane-bounded organelle; GO:0043233 or…	GO:0000976 transcription cis-regulatory region binding; GO:0000977 RNA polymerase II transcription regulatory region sequence-specific DNA binding; GO:0000978 RNA polymerase II cis-regulatory region sequence-specific DNA binding; GO:0000981 DNA-binding transcription factor activity, RNA polymerase II-specific; GO:0000987 cis-regulatory region sequence-specific DNA binding; GO:0001067 transcriptio…	WP2864 APOPTOSISRELATED NETWORK DUE TO ALTERED NOTCH3 IN OVARIAN CANCER;WP23 B CELL RECEPTOR SIGNALING PATHWAY;WP4685 MELANOMA;WP4205 MET IN TYPE 1 PAPILLARY RENAL CELL CARCINOMA;WP2064 NEURAL CREST DIFFERENTIATION;WP4341 NONGENOMIC ACTIONS OF 125 DIHYDROXYVITAMIN D3;WP4223 RAS SIGNALING;WP366 TGFBETA SIGNALING PATHWAY;WP3888 VEGFAVEGFR2 SIGNALING PATHWAY	Transcription factor
Q96I25	169	S	0.626128	0.0343388	Down	Splicing factor 45 OS=Homo sapiens OX=9606 GN=RBM17 PE=1 SV=1	RBM17	1	S(1.0)MGGAAIAPPTSLVEK	0.84549	0.573064	0.530887	1.07039	1.11408	0.92901	nucleus	K12840	RBM17, SPF45; splicing factor 45	map03040 Spliceosome	GO:0000375 RNA splicing, via transesterification reactions; GO:0000377 RNA splicing, via transesterification reactions with bulged adenosine as nucleophile; GO:0000380 alternative mRNA splicing, via spliceosome; GO:0000381 regulation of alternative mRNA splicing, via spliceosome; GO:0000398 mRNA splicing, via spliceosome; GO:0001654 eye development; GO:0001745 compound eye morphogenesis; GO:00061…	GO:0005622 intracellular anatomical structure; GO:0005634 nucleus; GO:0005654 nucleoplasm; GO:0031974 membrane-enclosed lumen; GO:0031981 nuclear lumen; GO:0032991 protein-containing complex; GO:0043226 organelle; GO:0043227 membrane-bounded organelle; GO:0043229 intracellular organelle; GO:0043231 intracellular membrane-bounded organelle; GO:0043233 organelle lumen; GO:0070013 intracellular orga…		WP411 MRNA PROCESSING	Transcription factor
A0AVK6	413	S	0.629362	0.0160803	Down	Transcription factor E2F8 OS=Homo sapiens OX=9606 GN=E2F8 PE=1 SV=1	E2F8	1	KINS(1.0)APSSPIK	0.7486	0.764543	0.802423	1.50803	1.05713	1.11407	nucleus	K09391	E2F7_8; transcription factor E2F7/8		GO:0000003 reproduction; GO:0000075 cell cycle checkpoint signaling; GO:0000077 DNA damage checkpoint signaling; GO:0000122 negative regulation of transcription by RNA polymerase II; GO:0000278 mitotic cell cycle; GO:0000902 cell morphogenesis; GO:0000904 cell morphogenesis involved in differentiation; GO:0001525 angiogenesis; GO:0001568 blood vessel development; GO:0001701 in utero embryonic dev…	GO:0005622 intracellular anatomical structure; GO:0005634 nucleus; GO:0005654 nucleoplasm; GO:0005730 nucleolus; GO:0005737 cytoplasm; GO:0005829 cytosol; GO:0031974 membrane-enclosed lumen; GO:0031981 nuclear lumen; GO:0043226 organelle; GO:0043227 membrane-bounded organelle; GO:0043228 non-membrane-bounded organelle; GO:0043229 intracellular organelle; GO:0043231 intracellular membrane-bounded …	GO:0000976 transcription cis-regulatory region binding; GO:0000977 RNA polymerase II transcription regulatory region sequence-specific DNA binding; GO:0000978 RNA polymerase II cis-regulatory region sequence-specific DNA binding; GO:0000981 DNA-binding transcription factor activity, RNA polymerase II-specific; GO:0000987 cis-regulatory region sequence-specific DNA binding; GO:0001067 transcriptio…		Transcription factor
Q08999	1068	S	0.629447	0.00563998	Down	Retinoblastoma-like protein 2 OS=Homo sapiens OX=9606 GN=RBL2 PE=1 SV=3	RBL2	1	IQLSQNHPVYISPHKNETMLS(1.0)PR	0.85267	0.726542	0.666463	1.29705	1.10634	1.1643	nucleus	K16332	RBL2; retinoblastoma-like protein 2	map04068 FoxO signaling pathway; map04110 Cell cycle; map04151 PI3K-Akt signaling pathway; map04218 Cellular senescence	GO:0000003 reproduction; GO:0000070 mitotic sister chromatid segregation; GO:0000075 cell cycle checkpoint signaling; GO:0000077 DNA damage checkpoint signaling; GO:0000122 negative regulation of transcription by RNA polymerase II; GO:0000278 mitotic cell cycle; GO:0000280 nuclear division; GO:0000819 sister chromatid segregation; GO:0002064 epithelial cell development; GO:0002065 columnar/cuboid…	GO:0000785 chromatin; GO:0005622 intracellular anatomical structure; GO:0005634 nucleus; GO:0005654 nucleoplasm; GO:0005667 transcription regulator complex; GO:0005694 chromosome; GO:0005730 nucleolus; GO:0005737 cytoplasm; GO:0005829 cytosol; GO:0031523 Myb complex; GO:0031974 membrane-enclosed lumen; GO:0031981 nuclear lumen; GO:0032991 protein-containing complex; GO:0035189 Rb-E2F complex; GO:…	GO:0001067 transcription regulatory region nucleic acid binding; GO:0003676 nucleic acid binding; GO:0003677 DNA binding; GO:0003682 chromatin binding; GO:0005488 binding; GO:0005515 protein binding; GO:0008022 protein C-terminus binding; GO:0008134 transcription factor binding; GO:0097159 organic cyclic compound binding; GO:1901363 heterocyclic compound binding; GO:1990841 promoter-specific chro…	WP236 ADIPOGENESIS;WP179 CELL CYCLE;WP710 DNA DAMAGE RESPONSE ONLY ATM DEPENDENT;WP53 ID SIGNALING PATHWAY;WP727 MONOAMINE TRANSPORT;WP4172 PI3KAKT SIGNALING PATHWAY;WP366 TGFBETA SIGNALING PATHWAY;WP2032 THYROID STIMULATING HORMONE TSH SIGNALING PATHWAY	Transcription factor
P67809	165	S	0.63026	0.0141284	Down	Y-box-binding protein 1 OS=Homo sapiens OX=9606 GN=YBX1 PE=1 SV=3	YBX1	1	NYQQNYQNS(1.0)ESGEK	0.825334	0.812301	0.930744	1.58099	1.37441	1.11971	nucleus	K09276	YBX1, NSEP1; Y-box-binding protein 1		GO:0000003 reproduction; GO:0000122 negative regulation of transcription by RNA polymerase II; GO:0000375 RNA splicing, via transesterification reactions; GO:0000377 RNA splicing, via transesterification reactions with bulged adenosine as nucleophile; GO:0000398 mRNA splicing, via spliceosome; GO:0001701 in utero embryonic development; GO:0003006 developmental process involved in reproduction; GO…	GO:0005576 extracellular region; GO:0005622 intracellular anatomical structure; GO:0005634 nucleus; GO:0005635 nuclear envelope; GO:0005654 nucleoplasm; GO:0005681 spliceosomal complex; GO:0005689 U12-type spliceosomal complex; GO:0005737 cytoplasm; GO:0005829 cytosol; GO:0010494 cytoplasmic stress granule; GO:0012505 endomembrane system; GO:0016020 membrane; GO:0030425 dendrite; GO:0031090 organ…	GO:0000976 transcription cis-regulatory region binding; GO:0000977 RNA polymerase II transcription regulatory region sequence-specific DNA binding; GO:0000978 RNA polymerase II cis-regulatory region sequence-specific DNA binding; GO:0000981 DNA-binding transcription factor activity, RNA polymerase II-specific; GO:0000987 cis-regulatory region sequence-specific DNA binding; GO:0001067 transcriptio…	WP2380 BRAINDERIVED NEUROTROPHIC FACTOR BDNF SIGNALING PATHWAY;WP3584 MECP2 AND ASSOCIATED RETT SYNDROME;WP411 MRNA PROCESSING;WP706 SUDDEN INFANT DEATH SYNDROME SIDS SUSCEPTIBILITY PATHWAYS	Transcription factor
Q32MZ4	521	S	0.630821	0.00950576	Down	Leucine-rich repeat flightless-interacting protein 1 OS=Homo sapiens OX=9606 GN=LRRFIP1 PE=1 SV=2	LRRFIP1	1	TEVPGS(1.0)PAGTEGNCQEATGPSTVDTQNEPLDMK	0.930512	0.748001	0.895335	1.35291	1.53255	1.19469	nucleus				GO:0000122 negative regulation of transcription by RNA polymerase II; GO:0001817 regulation of cytokine production; GO:0001819 positive regulation of cytokine production; GO:0006355 regulation of transcription, DNA-templated; GO:0006357 regulation of transcription by RNA polymerase II; GO:0009889 regulation of biosynthetic process; GO:0009890 negative regulation of biosynthetic process; GO:000989…	GO:0005622 intracellular anatomical structure; GO:0005634 nucleus; GO:0005737 cytoplasm; GO:0005829 cytosol; GO:0005856 cytoskeleton; GO:0005886 plasma membrane; GO:0016020 membrane; GO:0043226 organelle; GO:0043227 membrane-bounded organelle; GO:0043228 non-membrane-bounded organelle; GO:0043229 intracellular organelle; GO:0043231 intracellular membrane-bounded organelle; GO:0043232 intracellula…	GO:0000976 transcription cis-regulatory region binding; GO:0000977 RNA polymerase II transcription regulatory region sequence-specific DNA binding; GO:0000978 RNA polymerase II cis-regulatory region sequence-specific DNA binding; GO:0000981 DNA-binding transcription factor activity, RNA polymerase II-specific; GO:0000987 cis-regulatory region sequence-specific DNA binding; GO:0001067 transcriptio…	WP4754 IL18 SIGNALING PATHWAY	Transcription factor
Q08945	672	S	0.632085	0.0466507	Down	FACT complex subunit SSRP1 OS=Homo sapiens OX=9606 GN=SSRP1 PE=1 SV=1	SSRP1	0.97	EFVSSDES(0.97)S(0.97)SGENK	0.737589	0.763411	1.06743	1.62296	1.33593	1.10453	nucleus	K09272	SSRP1, POB3; FACT complex subunit SSRP1/POB3		GO:0000003 reproduction; GO:0001672 regulation of chromatin assembly or disassembly; GO:0001932 regulation of protein phosphorylation; GO:0001933 negative regulation of protein phosphorylation; GO:0002064 epithelial cell development; GO:0002065 columnar/cuboidal epithelial cell differentiation; GO:0002066 columnar/cuboidal epithelial cell development; GO:0003006 developmental process involved in …	GO:0005622 intracellular anatomical structure; GO:0005634 nucleus; GO:0005654 nucleoplasm; GO:0005730 nucleolus; GO:0008023 transcription elongation factor complex; GO:0031974 membrane-enclosed lumen; GO:0031981 nuclear lumen; GO:0032991 protein-containing complex; GO:0035101 FACT complex; GO:0043226 organelle; GO:0043227 membrane-bounded organelle; GO:0043228 non-membrane-bounded organelle; GO:0…	GO:0000981 DNA-binding transcription factor activity, RNA polymerase II-specific; GO:0003676 nucleic acid binding; GO:0003677 DNA binding; GO:0003682 chromatin binding; GO:0003700 DNA-binding transcription factor activity; GO:0005488 binding; GO:0005515 protein binding; GO:0031490 chromatin DNA binding; GO:0031491 nucleosome binding; GO:0031492 nucleosomal DNA binding; GO:0043621 protein self-ass…		Transcription factor
Q08945	671	S	0.632085	0.0466507	Down	FACT complex subunit SSRP1 OS=Homo sapiens OX=9606 GN=SSRP1 PE=1 SV=1	SSRP1	0.97	EFVSSDES(0.97)S(0.97)SGENK	0.737589	0.763411	1.06743	1.62296	1.33593	1.10453	nucleus	K09272	SSRP1, POB3; FACT complex subunit SSRP1/POB3		GO:0000003 reproduction; GO:0001672 regulation of chromatin assembly or disassembly; GO:0001932 regulation of protein phosphorylation; GO:0001933 negative regulation of protein phosphorylation; GO:0002064 epithelial cell development; GO:0002065 columnar/cuboidal epithelial cell differentiation; GO:0002066 columnar/cuboidal epithelial cell development; GO:0003006 developmental process involved in …	GO:0005622 intracellular anatomical structure; GO:0005634 nucleus; GO:0005654 nucleoplasm; GO:0005730 nucleolus; GO:0008023 transcription elongation factor complex; GO:0031974 membrane-enclosed lumen; GO:0031981 nuclear lumen; GO:0032991 protein-containing complex; GO:0035101 FACT complex; GO:0043226 organelle; GO:0043227 membrane-bounded organelle; GO:0043228 non-membrane-bounded organelle; GO:0…	GO:0000981 DNA-binding transcription factor activity, RNA polymerase II-specific; GO:0003676 nucleic acid binding; GO:0003677 DNA binding; GO:0003682 chromatin binding; GO:0003700 DNA-binding transcription factor activity; GO:0005488 binding; GO:0005515 protein binding; GO:0031490 chromatin DNA binding; GO:0031491 nucleosome binding; GO:0031492 nucleosomal DNA binding; GO:0043621 protein self-ass…		Transcription factor
Q13309	64	S	0.633596	0.00102368	Down	S-phase kinase-associated protein 2 OS=Homo sapiens OX=9606 GN=SKP2 PE=1 SV=2	SKP2	1	EEPDSENIPQELLSNLGHPES(1.0)PPR	0.9451	0.829358	0.950042	1.46715	1.48296	1.34996	nucleus	K03875	SKP2, FBXL1; F-box and leucine-rich repeat protein 1 (S-phase kinase-associated protein 2)	map04068 FoxO signaling pathway; map04110 Cell cycle; map04120 Ubiquitin mediated proteolysis; map04150 mTOR signaling pathway	GO:0000082 G1/S transition of mitotic cell cycle; GO:0000086 G2/M transition of mitotic cell cycle; GO:0000209 protein polyubiquitination; GO:0000278 mitotic cell cycle; GO:0001654 eye development; GO:0006464 cellular protein modification process; GO:0006508 proteolysis; GO:0006511 ubiquitin-dependent protein catabolic process; GO:0006807 nitrogen compound metabolic process; GO:0007049 cell cycle…	GO:0000151 ubiquitin ligase complex; GO:0005622 intracellular anatomical structure; GO:0005634 nucleus; GO:0005654 nucleoplasm; GO:0005730 nucleolus; GO:0005737 cytoplasm; GO:0005829 cytosol; GO:0019005 SCF ubiquitin ligase complex; GO:0031461 cullin-RING ubiquitin ligase complex; GO:0031974 membrane-enclosed lumen; GO:0031981 nuclear lumen; GO:0032991 protein-containing complex; GO:0043226 organ…	GO:0003824 catalytic activity; GO:0004842 ubiquitin-protein transferase activity; GO:0005488 binding; GO:0005515 protein binding; GO:0016740 transferase activity; GO:0019787 ubiquitin-like protein transferase activity; GO:0042802 identical protein binding; GO:0140096 catalytic activity, acting on a protein;	WP179 CELL CYCLE;WP3640 IMATINIB AND CHRONIC MYELOID LEUKEMIA;WP2446 RETINOBLASTOMA GENE IN CANCER	Transcription factor
O75376	158	S	0.633942	0.000538826	Down	Nuclear receptor corepressor 1 OS=Homo sapiens OX=9606 GN=NCOR1 PE=1 SV=2	NCOR1	0.992	HEAPSS(0.992)PISGQPCGDDQNAS(1.0)PSK	0.814811	0.752503	0.845004	1.3375	1.20883	1.25894	nucleus	K04650	NCOR1, N-CoR; nuclear receptor co-repressor 1	map04919 Thyroid hormone signaling pathway	GO:0000122 negative regulation of transcription by RNA polymerase II; GO:0000226 microtubule cytoskeleton organization; GO:0001775 cell activation; GO:0001932 regulation of protein phosphorylation; GO:0001933 negative regulation of protein phosphorylation; GO:0002155 regulation of thyroid hormone mediated signaling pathway; GO:0002262 myeloid cell homeostasis; GO:0002361 CD4-positive, CD25-positi…	GO:0000118 histone deacetylase complex; GO:0000228 nuclear chromosome; GO:0000785 chromatin; GO:0005622 intracellular anatomical structure; GO:0005634 nucleus; GO:0005654 nucleoplasm; GO:0005667 transcription regulator complex; GO:0005694 chromosome; GO:0005737 cytoplasm; GO:0005819 spindle; GO:0005829 cytosol; GO:0005856 cytoskeleton; GO:0005874 microtubule; GO:0005876 spindle microtubule; GO:00…	GO:0000981 DNA-binding transcription factor activity, RNA polymerase II-specific; GO:0001067 transcription regulatory region nucleic acid binding; GO:0003676 nucleic acid binding; GO:0003677 DNA binding; GO:0003682 chromatin binding; GO:0003700 DNA-binding transcription factor activity; GO:0003712 transcription coregulator activity; GO:0003714 transcription corepressor activity; GO:0005102 signal…	WP4657 22Q112 COPY NUMBER VARIATION SYNDROME;WP236 ADIPOGENESIS;WP138 ANDROGEN RECEPTOR SIGNALING PATHWAY;WP3594 CIRCADIAN RHYTHM GENES;WP3584 MECP2 AND ASSOCIATED RETT SYNDROME;WP61 NOTCH SIGNALING PATHWAY;WP34 OVARIAN INFERTILITY;WP3651 PATHWAYS AFFECTED IN ADENOID CYSTIC CARCINOMA;WP4312 RETT SYNDROME CAUSING GENES	Transcription factor
Q32MZ4	565	S	0.63519	0.0384373	Down	Leucine-rich repeat flightless-interacting protein 1 OS=Homo sapiens OX=9606 GN=LRRFIP1 PE=1 SV=2	LRRFIP1	1	SDQQGEALDSS(1.0)QKK	0.765482	0.686958	0.883097	1.53767	1.00655	1.13269	nucleus				GO:0000122 negative regulation of transcription by RNA polymerase II; GO:0001817 regulation of cytokine production; GO:0001819 positive regulation of cytokine production; GO:0006355 regulation of transcription, DNA-templated; GO:0006357 regulation of transcription by RNA polymerase II; GO:0009889 regulation of biosynthetic process; GO:0009890 negative regulation of biosynthetic process; GO:000989…	GO:0005622 intracellular anatomical structure; GO:0005634 nucleus; GO:0005737 cytoplasm; GO:0005829 cytosol; GO:0005856 cytoskeleton; GO:0005886 plasma membrane; GO:0016020 membrane; GO:0043226 organelle; GO:0043227 membrane-bounded organelle; GO:0043228 non-membrane-bounded organelle; GO:0043229 intracellular organelle; GO:0043231 intracellular membrane-bounded organelle; GO:0043232 intracellula…	GO:0000976 transcription cis-regulatory region binding; GO:0000977 RNA polymerase II transcription regulatory region sequence-specific DNA binding; GO:0000978 RNA polymerase II cis-regulatory region sequence-specific DNA binding; GO:0000981 DNA-binding transcription factor activity, RNA polymerase II-specific; GO:0000987 cis-regulatory region sequence-specific DNA binding; GO:0001067 transcriptio…	WP4754 IL18 SIGNALING PATHWAY	Transcription factor
Q14814	180	S	0.635231	0.00150931	Down	Myocyte-specific enhancer factor 2D OS=Homo sapiens OX=9606 GN=MEF2D PE=1 SV=1	MEF2D	1	LLS(1.0)PQQPALQR	0.791441	0.860881	0.759569	1.38276	1.21753	1.19658	nucleus	K09262	MEF2D; MADS-box transcription enhancer factor 2D	map04022 cGMP-PKG signaling pathway; map04371 Apelin signaling pathway; map04928 Parathyroid hormone synthesis, secretion and action	GO:0001501 skeletal system development; GO:0001503 ossification; GO:0001649 osteoblast differentiation; GO:0001958 endochondral ossification; GO:0002062 chondrocyte differentiation; GO:0006139 nucleobase-containing compound metabolic process; GO:0006351 transcription, DNA-templated; GO:0006355 regulation of transcription, DNA-templated; GO:0006357 regulation of transcription by RNA polymerase II;…	GO:0005622 intracellular anatomical structure; GO:0005634 nucleus; GO:0005654 nucleoplasm; GO:0005737 cytoplasm; GO:0031974 membrane-enclosed lumen; GO:0031981 nuclear lumen; GO:0043226 organelle; GO:0043227 membrane-bounded organelle; GO:0043229 intracellular organelle; GO:0043231 intracellular membrane-bounded organelle; GO:0043233 organelle lumen; GO:0070013 intracellular organelle lumen;	GO:0000976 transcription cis-regulatory region binding; GO:0000977 RNA polymerase II transcription regulatory region sequence-specific DNA binding; GO:0000978 RNA polymerase II cis-regulatory region sequence-specific DNA binding; GO:0000981 DNA-binding transcription factor activity, RNA polymerase II-specific; GO:0000987 cis-regulatory region sequence-specific DNA binding; GO:0001067 transcriptio…	WP236 ADIPOGENESIS;WP23 B CELL RECEPTOR SIGNALING PATHWAY;WP2023 CELL DIFFERENTIATION EXPANDED INDEX;WP2029 CELL DIFFERENTIATION INDEX;WP437 EGFEGFR SIGNALING PATHWAY;WP1541 ENERGY METABOLISM;WP4239 EPITHELIAL TO MESENCHYMAL TRANSITION IN COLORECTAL CANCER;WP4659 GASTRIN SIGNALING PATHWAY;WP5087 MALIGNANT PLEURAL MESOTHELIOMA;WP5072 MODULATORS OF TCR SIGNALING AND T CELL ACTIVATION;WP400 P38 MAPK…	Transcription factor
Q14188	24	S	0.636704	0.0298247	Down	Transcription factor Dp-2 OS=Homo sapiens OX=9606 GN=TFDP2 PE=1 SV=2	TFDP2	0.997	GFIDQNLS(0.997)PTK	1.0632	0.825443	0.731873	1.38562	1.56064	1.16949	nucleus	K09392	TFDP2; transcription factor Dp-2	map04110 Cell cycle	GO:0000003 reproduction; GO:0000075 cell cycle checkpoint signaling; GO:0000077 DNA damage checkpoint signaling; GO:0000082 G1/S transition of mitotic cell cycle; GO:0000083 regulation of transcription involved in G1/S transition of mitotic cell cycle; GO:0000278 mitotic cell cycle; GO:0002009 morphogenesis of an epithelium; GO:0002064 epithelial cell development; GO:0002065 columnar/cuboidal epi…	GO:0005622 intracellular anatomical structure; GO:0005634 nucleus; GO:0005635 nuclear envelope; GO:0005654 nucleoplasm; GO:0005667 transcription regulator complex; GO:0005694 chromosome; GO:0012505 endomembrane system; GO:0031523 Myb complex; GO:0031967 organelle envelope; GO:0031974 membrane-enclosed lumen; GO:0031975 envelope; GO:0031981 nuclear lumen; GO:0032991 protein-containing complex; GO:…	GO:0000981 DNA-binding transcription factor activity, RNA polymerase II-specific; GO:0003676 nucleic acid binding; GO:0003677 DNA binding; GO:0003700 DNA-binding transcription factor activity; GO:0003712 transcription coregulator activity; GO:0005488 binding; GO:0005515 protein binding; GO:0008022 protein C-terminus binding; GO:0008134 transcription factor binding; GO:0019904 protein domain speci…	WP179 CELL CYCLE;WP45 G1 TO S CELL CYCLE CONTROL;WP2446 RETINOBLASTOMA GENE IN CANCER	Transcription factor
Q7LBC6	1267	S	0.639146	0.00250383	Down	Lysine-specific demethylase 3B OS=Homo sapiens OX=9606 GN=KDM3B PE=1 SV=2	KDM3B	1	VS(1.0)PLTPK	0.835713	0.693318	0.796286	1.20723	1.29097	1.13996	nucleus	K15601	KDM3; [histone H3]-dimethyl-L-lysine9 demethylase [EC:1.14.11.65]	map04714 Thermogenesis	GO:0006081 cellular aldehyde metabolic process; GO:0006325 chromatin organization; GO:0006355 regulation of transcription, DNA-templated; GO:0006464 cellular protein modification process; GO:0006482 protein demethylation; GO:0006807 nitrogen compound metabolic process; GO:0006950 response to stress; GO:0006996 organelle organization; GO:0007154 cell communication; GO:0007165 signal transduction; …	GO:0000785 chromatin; GO:0005622 intracellular anatomical structure; GO:0005634 nucleus; GO:0005654 nucleoplasm; GO:0005694 chromosome; GO:0031974 membrane-enclosed lumen; GO:0031981 nuclear lumen; GO:0043226 organelle; GO:0043227 membrane-bounded organelle; GO:0043228 non-membrane-bounded organelle; GO:0043229 intracellular organelle; GO:0043231 intracellular membrane-bounded organelle; GO:00432…	GO:0000976 transcription cis-regulatory region binding; GO:0001067 transcription regulatory region nucleic acid binding; GO:0003676 nucleic acid binding; GO:0003677 DNA binding; GO:0003682 chromatin binding; GO:0003690 double-stranded DNA binding; GO:0003824 catalytic activity; GO:0005102 signaling receptor binding; GO:0005488 binding; GO:0005506 iron ion binding; GO:0005515 protein binding; GO:0…	WP4321 THERMOGENESIS;WP4746 THYROID HORMONES PRODUCTION AND PERIPHERAL DOWNSTREAM SIGNALING EFFECTS	Transcription factor
P18850	166	T	0.641741	0.040394	Down	Cyclic AMP-dependent transcription factor ATF-6 alpha OS=Homo sapiens OX=9606 GN=ATF6 PE=1 SV=3	ATF6	1	TENGLT(1.0)PK	0.713214	0.815242	0.791749	1.21767	0.921275	1.47653	nucleus	K09054	ATF6A; cyclic AMP-dependent transcription factor ATF-6 alpha	map04141 Protein processing in endoplasmic reticulum	GO:0001654 eye development; GO:0003008 system process; GO:0006139 nucleobase-containing compound metabolic process; GO:0006351 transcription, DNA-templated; GO:0006355 regulation of transcription, DNA-templated; GO:0006357 regulation of transcription by RNA polymerase II; GO:0006366 transcription by RNA polymerase II; GO:0006457 protein folding; GO:0006725 cellular aromatic compound metabolic pro…	GO:0000139 Golgi membrane; GO:0005622 intracellular anatomical structure; GO:0005634 nucleus; GO:0005635 nuclear envelope; GO:0005654 nucleoplasm; GO:0005737 cytoplasm; GO:0005783 endoplasmic reticulum; GO:0005789 endoplasmic reticulum membrane; GO:0005794 Golgi apparatus; GO:0005829 cytosol; GO:0012505 endomembrane system; GO:0016020 membrane; GO:0016021 integral component of membrane; GO:003017…	GO:0000976 transcription cis-regulatory region binding; GO:0000977 RNA polymerase II transcription regulatory region sequence-specific DNA binding; GO:0000978 RNA polymerase II cis-regulatory region sequence-specific DNA binding; GO:0000981 DNA-binding transcription factor activity, RNA polymerase II-specific; GO:0000987 cis-regulatory region sequence-specific DNA binding; GO:0001067 transcriptio…	WP5124 ALZHEIMERS DISEASE;WP2059 ALZHEIMERS DISEASE AND MIRNA EFFECTS;WP4861 ENDOPLASMIC RETICULUM STRESS RESPONSE IN CORONAVIRUS INFECTION;WP3613 PHOTODYNAMIC THERAPYINDUCED UNFOLDED PROTEIN RESPONSE;WP1982 STEROL REGULATORY ELEMENTBINDING PROTEINS SREBP SIGNALING;WP4925 UNFOLDED PROTEIN RESPONSE;WP3888 VEGFAVEGFR2 SIGNALING PATHWAY	Transcription factor
Q9NR48	1649	S	0.642062	0.0293528	Down	Histone-lysine N-methyltransferase ASH1L OS=Homo sapiens OX=9606 GN=ASH1L PE=1 SV=2	ASH1L	1	KES(1.0)LPSNER	0.661059	0.804909	0.844606	1.28091	0.957837	1.35993	nucleus	K06101	ASH1L; [histone H3]-lysine4 N-trimethyltransferase ASH1L [EC:2.1.1.354]	map00310 Lysine degradation; map01100 Metabolic pathways	GO:0000003 reproduction; GO:0001501 skeletal system development; GO:0001700 embryonic development via the syncytial blastoderm; GO:0001704 formation of primary germ layer; GO:0001705 ectoderm formation; GO:0001708 cell fate specification; GO:0001712 ectodermal cell fate commitment; GO:0001715 ectodermal cell fate specification; GO:0001816 cytokine production; GO:0001890 placenta development; GO:0…	GO:0000785 chromatin; GO:0005622 intracellular anatomical structure; GO:0005634 nucleus; GO:0005654 nucleoplasm; GO:0005694 chromosome; GO:0005700 polytene chromosome; GO:0005737 cytoplasm; GO:0005794 Golgi apparatus; GO:0005911 cell-cell junction; GO:0005923 bicellular tight junction; GO:0012505 endomembrane system; GO:0030054 cell junction; GO:0031974 membrane-enclosed lumen; GO:0031981 nuclear…	GO:0000981 DNA-binding transcription factor activity, RNA polymerase II-specific; GO:0003682 chromatin binding; GO:0003700 DNA-binding transcription factor activity; GO:0003824 catalytic activity; GO:0005488 binding; GO:0005515 protein binding; GO:0008168 methyltransferase activity; GO:0008170 N-methyltransferase activity; GO:0008276 protein methyltransferase activity; GO:0008757 S-adenosylmethio…	WP2369 HISTONE MODIFICATIONS	Transcription factor
P25054	2569	S	0.642128	0.0285057	Down	Adenomatous polyposis coli protein OS=Homo sapiens OX=9606 GN=APC PE=1 SV=2	APC	1	TGS(1.0)SSSILSASSESSEK		0.842206	0.853935	1.54068	1.26579	1.15569	nucleus	K02085	APC; adenomatosis polyposis coli protein	map04310 Wnt signaling pathway; map04390 Hippo signaling pathway; map04550 Signaling pathways regulating pluripotency of stem cells; map04810 Regulation of actin cytoskeleton	GO:0000003 reproduction; GO:0000075 cell cycle checkpoint signaling; GO:0000079 regulation of cyclin-dependent protein serine/threonine kinase activity; GO:0000226 microtubule cytoskeleton organization; GO:0000278 mitotic cell cycle; GO:0000281 mitotic cytokinesis; GO:0000820 regulation of glutamine family amino acid metabolic process; GO:0000902 cell morphogenesis; GO:0000904 cell morphogenesis …	GO:0000775 chromosome, centromeric region; GO:0000776 kinetochore; GO:0000922 spindle pole; GO:0001726 ruffle; GO:0005576 extracellular region; GO:0005622 intracellular anatomical structure; GO:0005634 nucleus; GO:0005635 nuclear envelope; GO:0005654 nucleoplasm; GO:0005694 chromosome; GO:0005737 cytoplasm; GO:0005794 Golgi apparatus; GO:0005813 centrosome; GO:0005815 microtubule organizing cente…	GO:0002020 protease binding; GO:0005198 structural molecule activity; GO:0005488 binding; GO:0005515 protein binding; GO:0008013 beta-catenin binding; GO:0008017 microtubule binding; GO:0008092 cytoskeletal protein binding; GO:0015631 tubulin binding; GO:0019207 kinase regulator activity; GO:0019887 protein kinase regulator activity; GO:0019899 enzyme binding; GO:0019900 kinase binding; GO:001990…	WP5124 ALZHEIMERS DISEASE;WP2059 ALZHEIMERS DISEASE AND MIRNA EFFECTS;WP2380 BRAINDERIVED NEUROTROPHIC FACTOR BDNF SIGNALING PATHWAY;WP4262 BREAST CANCER PATHWAY;WP4216 CHROMOSOMAL AND MICROSATELLITE INSTABILITY IN COLORECTAL CANCER;WP4352 CILIARY LANDSCAPE;WP5117 COHESIN COMPLEX CORNELIA DE LANGE SYNDROME;WP3286 COPPER HOMEOSTASIS;WP710 DNA DAMAGE RESPONSE ONLY ATM DEPENDENT;WP3931 EMBRYONIC STE…	Transcription factor
Q5VUA4	81	S	0.643709	0.0115104	Down	Zinc finger protein 318 OS=Homo sapiens OX=9606 GN=ZNF318 PE=1 SV=2	ZNF318	1	RVS(1.0)PS(1.0)PPR	0.789318	0.824112	0.959474	1.18247	1.5428	1.27173	nucleus				GO:0006355 regulation of transcription, DNA-templated; GO:0009889 regulation of biosynthetic process; GO:0009890 negative regulation of biosynthetic process; GO:0009891 positive regulation of biosynthetic process; GO:0009892 negative regulation of metabolic process; GO:0009893 positive regulation of metabolic process; GO:0010468 regulation of gene expression; GO:0010556 regulation of macromolecul…	GO:0005622 intracellular anatomical structure; GO:0005634 nucleus; GO:0005654 nucleoplasm; GO:0005737 cytoplasm; GO:0005829 cytosol; GO:0031974 membrane-enclosed lumen; GO:0031981 nuclear lumen; GO:0043226 organelle; GO:0043227 membrane-bounded organelle; GO:0043229 intracellular organelle; GO:0043231 intracellular membrane-bounded organelle; GO:0043233 organelle lumen; GO:0070013 intracellular o…	GO:0005488 binding; GO:0005515 protein binding; GO:0042802 identical protein binding; GO:0042803 protein homodimerization activity; GO:0046982 protein heterodimerization activity; GO:0046983 protein dimerization activity;	WP138 ANDROGEN RECEPTOR SIGNALING PATHWAY	Transcription factor
Q9H0D6	678	S	0.647187	0.0323285	Down	5'-3' exoribonuclease 2 OS=Homo sapiens OX=9606 GN=XRN2 PE=1 SV=1	XRN2	1	RNS(1.0)LGGDVLFVGK	0.617195	0.673194	0.753078	1.14653	1.19134	0.819597	nucleus	K12619	XRN2, RAT1; 5'-3' exoribonuclease 2 [EC:3.1.13.-]	map03008 Ribosome biogenesis in eukaryotes; map03018 RNA degradation	GO:0000003 reproduction; GO:0000738 DNA catabolic process, exonucleolytic; GO:0006139 nucleobase-containing compound metabolic process; GO:0006259 DNA metabolic process; GO:0006281 DNA repair; GO:0006308 DNA catabolic process; GO:0006310 DNA recombination; GO:0006364 rRNA processing; GO:0006396 RNA processing; GO:0006401 RNA catabolic process; GO:0006725 cellular aromatic compound metabolic proce…	GO:0005622 intracellular anatomical structure; GO:0005634 nucleus; GO:0005654 nucleoplasm; GO:0005730 nucleolus; GO:0016234 inclusion body; GO:0016235 aggresome; GO:0031974 membrane-enclosed lumen; GO:0031981 nuclear lumen; GO:0043226 organelle; GO:0043227 membrane-bounded organelle; GO:0043228 non-membrane-bounded organelle; GO:0043229 intracellular organelle; GO:0043231 intracellular membrane-b…	GO:0000175 3'-5'-exoribonuclease activity; GO:0000976 transcription cis-regulatory region binding; GO:0001067 transcription regulatory region nucleic acid binding; GO:0001147 transcription termination site sequence-specific DNA binding; GO:0003676 nucleic acid binding; GO:0003677 DNA binding; GO:0003690 double-stranded DNA binding; GO:0003824 catalytic activity; GO:0004518 nuclease activity; GO:0…	WP411 MRNA PROCESSING	Transcription factor
P25054	2129	S	0.648529	0.0031044	Down	Adenomatous polyposis coli protein OS=Homo sapiens OX=9606 GN=APC PE=1 SV=2	APC	1	QAS(1.0)SDSDSILSLK	0.804819	0.935071	0.946863	1.33469	1.50254	1.30561	nucleus	K02085	APC; adenomatosis polyposis coli protein	map04310 Wnt signaling pathway; map04390 Hippo signaling pathway; map04550 Signaling pathways regulating pluripotency of stem cells; map04810 Regulation of actin cytoskeleton	GO:0000003 reproduction; GO:0000075 cell cycle checkpoint signaling; GO:0000079 regulation of cyclin-dependent protein serine/threonine kinase activity; GO:0000226 microtubule cytoskeleton organization; GO:0000278 mitotic cell cycle; GO:0000281 mitotic cytokinesis; GO:0000820 regulation of glutamine family amino acid metabolic process; GO:0000902 cell morphogenesis; GO:0000904 cell morphogenesis …	GO:0000775 chromosome, centromeric region; GO:0000776 kinetochore; GO:0000922 spindle pole; GO:0001726 ruffle; GO:0005576 extracellular region; GO:0005622 intracellular anatomical structure; GO:0005634 nucleus; GO:0005635 nuclear envelope; GO:0005654 nucleoplasm; GO:0005694 chromosome; GO:0005737 cytoplasm; GO:0005794 Golgi apparatus; GO:0005813 centrosome; GO:0005815 microtubule organizing cente…	GO:0002020 protease binding; GO:0005198 structural molecule activity; GO:0005488 binding; GO:0005515 protein binding; GO:0008013 beta-catenin binding; GO:0008017 microtubule binding; GO:0008092 cytoskeletal protein binding; GO:0015631 tubulin binding; GO:0019207 kinase regulator activity; GO:0019887 protein kinase regulator activity; GO:0019899 enzyme binding; GO:0019900 kinase binding; GO:001990…	WP5124 ALZHEIMERS DISEASE;WP2059 ALZHEIMERS DISEASE AND MIRNA EFFECTS;WP2380 BRAINDERIVED NEUROTROPHIC FACTOR BDNF SIGNALING PATHWAY;WP4262 BREAST CANCER PATHWAY;WP4216 CHROMOSOMAL AND MICROSATELLITE INSTABILITY IN COLORECTAL CANCER;WP4352 CILIARY LANDSCAPE;WP5117 COHESIN COMPLEX CORNELIA DE LANGE SYNDROME;WP3286 COPPER HOMEOSTASIS;WP710 DNA DAMAGE RESPONSE ONLY ATM DEPENDENT;WP3931 EMBRYONIC STE…	Transcription factor
Q12888	1648	T	0.648704	0.0225349	Down	TP53-binding protein 1 OS=Homo sapiens OX=9606 GN=TP53BP1 PE=1 SV=2	TP53BP1	0.974	SNVSSPATPTASSSSSTT(0.974)PTR	0.722865	0.989958	0.772359	1.44259	1.11667	1.27174	nucleus	K20915	TP53BP1, P202; tumor suppressor p53-binding protein 1	map04621 NOD-like receptor signaling pathway	GO:0000018 regulation of DNA recombination; GO:0000075 cell cycle checkpoint signaling; GO:0000077 DNA damage checkpoint signaling; GO:0002637 regulation of immunoglobulin production; GO:0002639 positive regulation of immunoglobulin production; GO:0002682 regulation of immune system process; GO:0002684 positive regulation of immune system process; GO:0002694 regulation of leukocyte activation; GO…	GO:0000228 nuclear chromosome; GO:0000775 chromosome, centromeric region; GO:0000776 kinetochore; GO:0000781 chromosome, telomeric region; GO:0005622 intracellular anatomical structure; GO:0005634 nucleus; GO:0005654 nucleoplasm; GO:0005657 replication fork; GO:0005694 chromosome; GO:0005737 cytoplasm; GO:0016604 nuclear body; GO:0031974 membrane-enclosed lumen; GO:0031981 nuclear lumen; GO:00329…	GO:0002039 p53 binding; GO:0003676 nucleic acid binding; GO:0003677 DNA binding; GO:0003684 damaged DNA binding; GO:0003712 transcription coregulator activity; GO:0005488 binding; GO:0005515 protein binding; GO:0008134 transcription factor binding; GO:0035064 methylated histone binding; GO:0042162 telomeric DNA binding; GO:0042393 histone binding; GO:0043565 sequence-specific DNA binding; GO:0061…	WP3878 ATM SIGNALING IN DEVELOPMENT AND DISEASE;WP2516 ATM SIGNALING PATHWAY;WP4016 DNA IRDAMAGE AND CELLULAR RESPONSE VIA ATR;WP3959 DNA IRDOUBLE STRAND BREAKS AND CELLULAR RESPONSE VIA ATM	Transcription factor
Q13112	458	S	0.650839	0.0279233	Down	Chromatin assembly factor 1 subunit B OS=Homo sapiens OX=9606 GN=CHAF1B PE=1 SV=1	CHAF1B	1	DPPSITPAVKS(1.0)PLPGPSEEK	0.958005	0.823867	0.819416	1.3695	1.56429	1.06303	nucleus	K10751	CHAF1B; chromatin assembly factor 1 subunit B		GO:0006323 DNA packaging; GO:0006325 chromatin organization; GO:0006333 chromatin assembly or disassembly; GO:0006334 nucleosome assembly; GO:0006335 DNA replication-dependent chromatin assembly; GO:0006996 organelle organization; GO:0008593 regulation of Notch signaling pathway; GO:0009966 regulation of signal transduction; GO:0009967 positive regulation of signal transduction; GO:0009987 cellul…	GO:0000228 nuclear chromosome; GO:0000785 chromatin; GO:0005622 intracellular anatomical structure; GO:0005634 nucleus; GO:0005654 nucleoplasm; GO:0005694 chromosome; GO:0005737 cytoplasm; GO:0031974 membrane-enclosed lumen; GO:0031981 nuclear lumen; GO:0032991 protein-containing complex; GO:0033186 CAF-1 complex; GO:0043226 organelle; GO:0043227 membrane-bounded organelle; GO:0043228 non-membran…	GO:0003682 chromatin binding; GO:0005488 binding; GO:0005515 protein binding; GO:0042393 histone binding; GO:0051082 unfolded protein binding;		Transcription factor
P85037	101	S	0.654708	0.0215524	Down	Forkhead box protein K1 OS=Homo sapiens OX=9606 GN=FOXK1 PE=1 SV=1	FOXK1	1	QS(1.0)PGPALAR	0.779289	0.722644	0.890997	1.4571	1.06117	1.13669	nucleus	K09404	FOXK; forkhead box protein K		GO:0001558 regulation of cell growth; GO:0002252 immune effector process; GO:0002376 immune system process; GO:0006139 nucleobase-containing compound metabolic process; GO:0006351 transcription, DNA-templated; GO:0006355 regulation of transcription, DNA-templated; GO:0006357 regulation of transcription by RNA polymerase II; GO:0006366 transcription by RNA polymerase II; GO:0006464 cellular protei…	GO:0005622 intracellular anatomical structure; GO:0005634 nucleus; GO:0005654 nucleoplasm; GO:0031974 membrane-enclosed lumen; GO:0031981 nuclear lumen; GO:0043226 organelle; GO:0043227 membrane-bounded organelle; GO:0043229 intracellular organelle; GO:0043231 intracellular membrane-bounded organelle; GO:0043233 organelle lumen; GO:0070013 intracellular organelle lumen;	GO:0000287 magnesium ion binding; GO:0000976 transcription cis-regulatory region binding; GO:0000977 RNA polymerase II transcription regulatory region sequence-specific DNA binding; GO:0000978 RNA polymerase II cis-regulatory region sequence-specific DNA binding; GO:0000981 DNA-binding transcription factor activity, RNA polymerase II-specific; GO:0000987 cis-regulatory region sequence-specific DN…		Transcription factor
Q9UHI6	268	S	0.655256	0.0481068	Down	Probable ATP-dependent RNA helicase DDX20 OS=Homo sapiens OX=9606 GN=DDX20 PE=1 SV=2	DDX20	0.991	LNS(0.991)SDPSLIGLK	0.958871	0.67703	0.757476	1.32115	1.36354	0.9679	nucleus	K13131	DDX20, GEMIN3; ATP-dependent RNA helicase DDX20 [EC:3.6.4.13]		GO:0000003 reproduction; GO:0000122 negative regulation of transcription by RNA polymerase II; GO:0000244 spliceosomal tri-snRNP complex assembly; GO:0000375 RNA splicing, via transesterification reactions; GO:0000377 RNA splicing, via transesterification reactions with bulged adenosine as nucleophile; GO:0000387 spliceosomal snRNP assembly; GO:0000398 mRNA splicing, via spliceosome; GO:0003006 d…	GO:0005622 intracellular anatomical structure; GO:0005634 nucleus; GO:0005654 nucleoplasm; GO:0005730 nucleolus; GO:0005737 cytoplasm; GO:0005829 cytosol; GO:0005856 cytoskeleton; GO:0015030 Cajal body; GO:0016604 nuclear body; GO:0017053 transcription repressor complex; GO:0031974 membrane-enclosed lumen; GO:0031981 nuclear lumen; GO:0032797 SMN complex; GO:0032991 protein-containing complex; GO…	GO:0003724 RNA helicase activity; GO:0003824 catalytic activity; GO:0004386 helicase activity; GO:0005488 binding; GO:0005515 protein binding; GO:0008134 transcription factor binding; GO:0008186 ATP-dependent activity, acting on RNA; GO:0016462 pyrophosphatase activity; GO:0016787 hydrolase activity; GO:0016817 hydrolase activity, acting on acid anhydrides; GO:0016818 hydrolase activity, acting o…	WP4673 MALE INFERTILITY;WP411 MRNA PROCESSING	Transcription factor
P00519	718	S	0.655435	0.0165522	Down	Tyrosine-protein kinase ABL1 OS=Homo sapiens OX=9606 GN=ABL1 PE=1 SV=4	ABL1	1	SCS(1.0)ASCVPHGAK	0.763186	0.787992	1.01032	1.2919	1.17082	1.44537	nucleus	K06619	ABL1; abelson tyrosine-protein kinase 1 [EC:2.7.10.2]	map04012 ErbB signaling pathway; map04014 Ras signaling pathway; map04110 Cell cycle; map04360 Axon guidance; map04722 Neurotrophin signaling pathway	GO:0000003 reproduction; GO:0000075 cell cycle checkpoint signaling; GO:0000077 DNA damage checkpoint signaling; GO:0000278 mitotic cell cycle; GO:0000302 response to reactive oxygen species; GO:0000902 cell morphogenesis; GO:0000904 cell morphogenesis involved in differentiation; GO:0001558 regulation of cell growth; GO:0001654 eye development; GO:0001667 ameboidal-type cell migration; GO:000170…	GO:0001726 ruffle; GO:0005622 intracellular anatomical structure; GO:0005634 nucleus; GO:0005635 nuclear envelope; GO:0005654 nucleoplasm; GO:0005730 nucleolus; GO:0005737 cytoplasm; GO:0005739 mitochondrion; GO:0005783 endoplasmic reticulum; GO:0005829 cytosol; GO:0005856 cytoskeleton; GO:0005886 plasma membrane; GO:0005911 cell-cell junction; GO:0005912 adherens junction; GO:0005927 muscle tend…	GO:0000149 SNARE binding; GO:0000166 nucleotide binding; GO:0000287 magnesium ion binding; GO:0001784 phosphotyrosine residue binding; GO:0003676 nucleic acid binding; GO:0003677 DNA binding; GO:0003779 actin binding; GO:0003785 actin monomer binding; GO:0003824 catalytic activity; GO:0004515 nicotinate-nucleotide adenylyltransferase activity; GO:0004672 protein kinase activity; GO:0004713 protei…	WP4298 ACUTE VIRAL MYOCARDITIS;WP2864 APOPTOSISRELATED NETWORK DUE TO ALTERED NOTCH3 IN OVARIAN CANCER;WP2516 ATM SIGNALING PATHWAY;WP179 CELL CYCLE;WP707 DNA DAMAGE RESPONSE;WP710 DNA DAMAGE RESPONSE ONLY ATM DEPENDENT;WP3959 DNA IRDOUBLE STRAND BREAKS AND CELLULAR RESPONSE VIA ATM;WP437 EGFEGFR SIGNALING PATHWAY;WP673 ERBB SIGNALING PATHWAY;WP3640 IMATINIB AND CHRONIC MYELOID LEUKEMIA;WP2038 MI…	Transcription factor
P67809	174	S	0.655502	0.0344088	Down	Y-box-binding protein 1 OS=Homo sapiens OX=9606 GN=YBX1 PE=1 SV=3	YBX1	1	NEGS(1.0)ES(1.0)APEGQAQQR	0.812943	0.977419	0.995287	1.59734	1.11433	1.53797	nucleus	K09276	YBX1, NSEP1; Y-box-binding protein 1		GO:0000003 reproduction; GO:0000122 negative regulation of transcription by RNA polymerase II; GO:0000375 RNA splicing, via transesterification reactions; GO:0000377 RNA splicing, via transesterification reactions with bulged adenosine as nucleophile; GO:0000398 mRNA splicing, via spliceosome; GO:0001701 in utero embryonic development; GO:0003006 developmental process involved in reproduction; GO…	GO:0005576 extracellular region; GO:0005622 intracellular anatomical structure; GO:0005634 nucleus; GO:0005635 nuclear envelope; GO:0005654 nucleoplasm; GO:0005681 spliceosomal complex; GO:0005689 U12-type spliceosomal complex; GO:0005737 cytoplasm; GO:0005829 cytosol; GO:0010494 cytoplasmic stress granule; GO:0012505 endomembrane system; GO:0016020 membrane; GO:0030425 dendrite; GO:0031090 organ…	GO:0000976 transcription cis-regulatory region binding; GO:0000977 RNA polymerase II transcription regulatory region sequence-specific DNA binding; GO:0000978 RNA polymerase II cis-regulatory region sequence-specific DNA binding; GO:0000981 DNA-binding transcription factor activity, RNA polymerase II-specific; GO:0000987 cis-regulatory region sequence-specific DNA binding; GO:0001067 transcriptio…	WP2380 BRAINDERIVED NEUROTROPHIC FACTOR BDNF SIGNALING PATHWAY;WP3584 MECP2 AND ASSOCIATED RETT SYNDROME;WP411 MRNA PROCESSING;WP706 SUDDEN INFANT DEATH SYNDROME SIDS SUSCEPTIBILITY PATHWAYS	Transcription factor
O95785	1134	S	0.656488	0.00245818	Down	Protein Wiz OS=Homo sapiens OX=9606 GN=WIZ PE=1 SV=2	WIZ	1	S(1.0)PSDLHIS(1.0)PLAK	0.956563	0.855919	0.898362	1.45761	1.43586	1.23583	nucleus				GO:0006275 regulation of DNA replication; GO:0006355 regulation of transcription, DNA-templated; GO:0006357 regulation of transcription by RNA polymerase II; GO:0009889 regulation of biosynthetic process; GO:0009891 positive regulation of biosynthetic process; GO:0009893 positive regulation of metabolic process; GO:0009987 cellular process; GO:0010468 regulation of gene expression; GO:0010556 reg…	GO:0005622 intracellular anatomical structure; GO:0005634 nucleus; GO:0005654 nucleoplasm; GO:0030496 midbody; GO:0031974 membrane-enclosed lumen; GO:0031981 nuclear lumen; GO:0043226 organelle; GO:0043227 membrane-bounded organelle; GO:0043229 intracellular organelle; GO:0043231 intracellular membrane-bounded organelle; GO:0043233 organelle lumen; GO:0070013 intracellular organelle lumen;	GO:0000981 DNA-binding transcription factor activity, RNA polymerase II-specific; GO:0003700 DNA-binding transcription factor activity; GO:0005488 binding; GO:0005515 protein binding; GO:0019904 protein domain specific binding; GO:0070984 SET domain binding; GO:0140110 transcription regulator activity;		Transcription factor
Q96JM3	297	S	0.657704	0.0162831	Down	Chromosome alignment-maintaining phosphoprotein 1 OS=Homo sapiens OX=9606 GN=CHAMP1 PE=1 SV=2	CHAMP1	1	KPS(1.0)PSES(0.995)PEPWKPFPAVS(1.0)PEPR	1.02726	0.721422	0.866224	1.34959	1.38573	1.24049	nucleus	K22593	CHAMP1; chromosome alignment-maintaining phosphoprotein 1		GO:0000070 mitotic sister chromatid segregation; GO:0000278 mitotic cell cycle; GO:0000280 nuclear division; GO:0000819 sister chromatid segregation; GO:0006996 organelle organization; GO:0007049 cell cycle; GO:0007059 chromosome segregation; GO:0007080 mitotic metaphase plate congression; GO:0008104 protein localization; GO:0008608 attachment of spindle microtubules to kinetochore; GO:0009987 ce…	GO:0000775 chromosome, centromeric region; GO:0000776 kinetochore; GO:0000779 condensed chromosome, centromeric region; GO:0000793 condensed chromosome; GO:0005622 intracellular anatomical structure; GO:0005634 nucleus; GO:0005654 nucleoplasm; GO:0005694 chromosome; GO:0005819 spindle; GO:0005856 cytoskeleton; GO:0015630 microtubule cytoskeleton; GO:0030496 midbody; GO:0031974 membrane-enclosed l…			Transcription factor
P48436	236	T	0.660183	0.0161329	Down	Transcription factor SOX-9 OS=Homo sapiens OX=9606 GN=SOX9 PE=1 SV=1	SOX9	1	ALQADSPHSSSGMSEVHS(1.0)PGEHSGQSQGPPT(1.0)PPTT(1.0)PK	0.653218	0.755473	0.81426	0.978409	1.0977	1.29106	nucleus	K18435	SOX9; transcription factor SOX9 (SOX group E)	map04024 cAMP signaling pathway	GO:0000003 reproduction; GO:0000122 negative regulation of transcription by RNA polymerase II; GO:0000165 MAPK cascade; GO:0001101 response to acid chemical; GO:0001501 skeletal system development; GO:0001502 cartilage condensation; GO:0001503 ossification; GO:0001654 eye development; GO:0001655 urogenital system development; GO:0001656 metanephros development; GO:0001657 ureteric bud development…	GO:0005622 intracellular anatomical structure; GO:0005634 nucleus; GO:0005654 nucleoplasm; GO:0005667 transcription regulator complex; GO:0031974 membrane-enclosed lumen; GO:0031981 nuclear lumen; GO:0032991 protein-containing complex; GO:0043226 organelle; GO:0043227 membrane-bounded organelle; GO:0043229 intracellular organelle; GO:0043231 intracellular membrane-bounded organelle; GO:0043233 or…	GO:0000976 transcription cis-regulatory region binding; GO:0000977 RNA polymerase II transcription regulatory region sequence-specific DNA binding; GO:0000978 RNA polymerase II cis-regulatory region sequence-specific DNA binding; GO:0000981 DNA-binding transcription factor activity, RNA polymerase II-specific; GO:0000987 cis-regulatory region sequence-specific DNA binding; GO:0001046 core promote…	WP474 ENDOCHONDRAL OSSIFICATION;WP4808 ENDOCHONDRAL OSSIFICATION WITH SKELETAL DYSPLASIAS;WP4767 FGFR3 SIGNALING IN CHONDROCYTE PROLIFERATION AND TERMINAL DIFFERENTIATION;WP2840 HAIR FOLLICLE DEVELOPMENT CYTODIFFERENTIATION PART 3 OF 3;WP4842 MAMMALIAN DISORDER OF SEXUAL DEVELOPMENT;WP4872 MAP3K1 ROLE IN PROMOTING AND BLOCKING GONADAL DETERMINATION;WP2064 NEURAL CREST DIFFERENTIATION;WP4304 OLIGO…	Transcription factor
Q13129	1628	S	0.660193	0.00932854	Down	Zinc finger protein Rlf OS=Homo sapiens OX=9606 GN=RLF PE=1 SV=2	RLF	1	TEHSHS(1.0)PGDSSAPIQNTDCCHSSER	0.675339	0.829437	0.86421	1.18664	1.29643	1.10525	nucleus				GO:0006139 nucleobase-containing compound metabolic process; GO:0006259 DNA metabolic process; GO:0006355 regulation of transcription, DNA-templated; GO:0006357 regulation of transcription by RNA polymerase II; GO:0006725 cellular aromatic compound metabolic process; GO:0006807 nitrogen compound metabolic process; GO:0006996 organelle organization; GO:0008152 metabolic process; GO:0009889 regulat…	GO:0005622 intracellular anatomical structure; GO:0005634 nucleus; GO:0043226 organelle; GO:0043227 membrane-bounded organelle; GO:0043229 intracellular organelle; GO:0043231 intracellular membrane-bounded organelle;	GO:0000981 DNA-binding transcription factor activity, RNA polymerase II-specific; GO:0003676 nucleic acid binding; GO:0003677 DNA binding; GO:0003700 DNA-binding transcription factor activity; GO:0005488 binding; GO:0008270 zinc ion binding; GO:0043167 ion binding; GO:0043169 cation binding; GO:0046872 metal ion binding; GO:0046914 transition metal ion binding; GO:0097159 organic cyclic compound …	WP4747 NETRINUNC5B SIGNALING PATHWAY	Transcription factor
Q12789	1653	S	0.661064	0.0403659	Down	General transcription factor 3C polypeptide 1 OS=Homo sapiens OX=9606 GN=GTF3C1 PE=1 SV=4	GTF3C1	1	GYYS(1.0)PGIVSTR	0.764735	0.975205	0.807077	1.54399	1.26954	1.03938	nucleus	K15199	GTF3C1; general transcription factor 3C polypeptide 1		GO:0006139 nucleobase-containing compound metabolic process; GO:0006351 transcription, DNA-templated; GO:0006352 DNA-templated transcription, initiation; GO:0006383 transcription by RNA polymerase III; GO:0006384 transcription initiation from RNA polymerase III promoter; GO:0006399 tRNA metabolic process; GO:0006725 cellular aromatic compound metabolic process; GO:0006807 nitrogen compound metabo…	GO:0000127 transcription factor TFIIIC complex; GO:0005622 intracellular anatomical structure; GO:0005634 nucleus; GO:0005654 nucleoplasm; GO:0005667 transcription regulator complex; GO:0005730 nucleolus; GO:0031974 membrane-enclosed lumen; GO:0031981 nuclear lumen; GO:0032991 protein-containing complex; GO:0043226 organelle; GO:0043227 membrane-bounded organelle; GO:0043228 non-membrane-bounded …	GO:0000182 rDNA binding; GO:0000976 transcription cis-regulatory region binding; GO:0000992 RNA polymerase III cis-regulatory region sequence-specific DNA binding; GO:0001002 RNA polymerase III type 1 promoter sequence-specific DNA binding; GO:0001003 RNA polymerase III type 2 promoter sequence-specific DNA binding; GO:0001016 RNA polymerase III transcription regulatory region sequence-specific D…		Transcription factor
Q02086	78	S	0.663785	0.0121211	Down	Transcription factor Sp2 OS=Homo sapiens OX=9606 GN=SP2 PE=1 SV=3	SP2	1	LVPIKPAPLPLS(1.0)PGK	0.874119	0.839905	0.860919	1.4695	1.3321	1.07759	nucleus	K09192	SP2; transcription factor Sp2		GO:0000122 negative regulation of transcription by RNA polymerase II; GO:0001701 in utero embryonic development; GO:0002376 immune system process; GO:0006355 regulation of transcription, DNA-templated; GO:0006357 regulation of transcription by RNA polymerase II; GO:0006955 immune response; GO:0007275 multicellular organism development; GO:0008283 cell population proliferation; GO:0009790 embryo d…	GO:0005622 intracellular anatomical structure; GO:0005634 nucleus; GO:0043226 organelle; GO:0043227 membrane-bounded organelle; GO:0043229 intracellular organelle; GO:0043231 intracellular membrane-bounded organelle;	GO:0000976 transcription cis-regulatory region binding; GO:0000977 RNA polymerase II transcription regulatory region sequence-specific DNA binding; GO:0000978 RNA polymerase II cis-regulatory region sequence-specific DNA binding; GO:0000981 DNA-binding transcription factor activity, RNA polymerase II-specific; GO:0000987 cis-regulatory region sequence-specific DNA binding; GO:0001067 transcriptio…		Transcription factor

## Sheet: 1b
Protein accession	Position	Amino acid	cdk1/Ctrl Ratio	cdk1/Ctrl P value	Regulated Type	Protein description	Gene name	Localization probability	Modified sequence	Modified PSMs	PSMs	Modifications	Qvality PEP	Theo. MH+ [Da]	Intensity cdk1_1	Intensity cdk1_2	Intensity cdk1_3	Intensity Ctrl_1	Intensity Ctrl_2	Intensity Ctrl_3	cdk1_1	cdk1_2	cdk1_3	Ctrl_1	Ctrl_2	Ctrl_3	Subcellular localization	KEGG KO No.	KEGG Gene	KEGG pathway	Biological Process	Cellular Component	Molecular Function	Pfam ID	Domain description	KOG category	KOG NO.	KOG description	WikiPathways	externalDetailsURL	Is_TF	Reactome pathway	Reactome link	HallMark	msigdbURL
Q9Y618	2413	S	0.53666	0.0118478	Down	Nuclear receptor corepressor 2 OS=Homo sapiens OX=9606 GN=NCOR2 PE=1 SV=3	NCOR2	1	AKS(1.0)PAPGLASGDRPPSVSSVHSEGDCNR	28	21	S3	5.20515e-15	2915.31	1.12975e+07	8.16974e+06	1.33913e+07	2.11171e+07	2.05059e+07	1.96048e+07	0.755332	0.546213	0.895315	1.41185	1.37098	1.31074	nucleus	K06065	NCOR2, SMRT; nuclear receptor co-repressor 2	map04330 Notch signaling pathway	GO:0000122 negative regulation of transcription by RNA polymerase II; GO:0000226 microtubule cytoskeleton organization; GO:0001701 in utero embryonic development; GO:0001932 regulation of protein phosphorylation; GO:0001933 negative regulation of protein phosphorylation; GO:0003007 heart morphogenesis; GO:0006109 regulation of carbohydrate metabolic process; GO:0006110 regulation of glycolytic pr…	GO:0000118 histone deacetylase complex; GO:0000228 nuclear chromosome; GO:0000785 chromatin; GO:0005622 intracellular anatomical structure; GO:0005634 nucleus; GO:0005654 nucleoplasm; GO:0005694 chromosome; GO:0005737 cytoplasm; GO:0005819 spindle; GO:0005829 cytosol; GO:0005856 cytoskeleton; GO:0005874 microtubule; GO:0005876 spindle microtubule; GO:0015630 microtubule cytoskeleton; GO:0016363 n…	GO:0000981 DNA-binding transcription factor activity, RNA polymerase II-specific; GO:0001067 transcription regulatory region nucleic acid binding; GO:0003676 nucleic acid binding; GO:0003677 DNA binding; GO:0003682 chromatin binding; GO:0003700 DNA-binding transcription factor activity; GO:0003712 transcription coregulator activity; GO:0003714 transcription corepressor activity; GO:0005102 signal…	PF00249	PF00249 Myb-like DNA-binding domain	K	KOG1878	Nuclear receptor coregulator SMRT/SMRTER, contains Myb-like domains	WP236 ADIPOGENESIS;WP138 ANDROGEN RECEPTOR SIGNALING PATHWAY;WP2586 ARYL HYDROCARBON RECEPTOR PATHWAY WP2586;WP268 NOTCH SIGNALING;WP61 NOTCH SIGNALING PATHWAY;WP4312 RETT SYNDROME CAUSING GENES	http://www.wikipathways.org/instance/WP236_r105873;http://www.wikipathways.org/instance/WP138_r120688;http://www.wikipathways.org/instance/WP2586_r120796;http://www.wikipathways.org/instance/WP268_r117167;http://www.wikipathways.org/instance/WP61_r120637;http://www.wikipathways.org/instance/WP4312_r119230	Transcription factor	R-HSA-1266738 Developmental Biology;R-HSA-1430728 Metabolism;R-HSA-157118 Signaling by NOTCH;R-HSA-162582 Signal Transduction;R-HSA-1643685 Disease;R-HSA-170834 Signaling by TGF-beta Receptor Complex;R-HSA-1980143 Signaling by NOTCH1;R-HSA-1989781 PPARA activates gene expression;R-HSA-2122947 NOTCH1 Intracellular Domain Regulates Transcription;R-HSA-212436 Generic Transcription Pathway;R-HSA-2173…		ESTROGEN RESPONSE EARLY;ESTROGEN RESPONSE LATE;TGF BETA SIGNALING;WNT BETA CATENIN SIGNALING	https://www.gsea-msigdb.org/gsea/msigdb/cards/HALLMARK_ESTROGEN_RESPONSE_EARLY;https://www.gsea-msigdb.org/gsea/msigdb/cards/HALLMARK_ESTROGEN_RESPONSE_LATE;https://www.gsea-msigdb.org/gsea/msigdb/cards/HALLMARK_TGF_BETA_SIGNALING;https://www.gsea-msigdb.org/gsea/msigdb/cards/HALLMARK_WNT_BETA_CATENIN_SIGNALING
Q9Y618	1619	S	0.521333	0.0240476	Down	Nuclear receptor corepressor 2 OS=Homo sapiens OX=9606 GN=NCOR2 PE=1 SV=3	NCOR2	1	GVS(1.0)GVDLYR	4	4	S3	0.00375402	1045.47	836687	1.3282e+06	1.60749e+06	2.40327e+06	2460476	2.37228e+06	0.56058	0.889891	1.07702	1.61019	1.64852	1.58943	nucleus	K06065	NCOR2, SMRT; nuclear receptor co-repressor 2	map04330 Notch signaling pathway	GO:0000122 negative regulation of transcription by RNA polymerase II; GO:0000226 microtubule cytoskeleton organization; GO:0001701 in utero embryonic development; GO:0001932 regulation of protein phosphorylation; GO:0001933 negative regulation of protein phosphorylation; GO:0003007 heart morphogenesis; GO:0006109 regulation of carbohydrate metabolic process; GO:0006110 regulation of glycolytic pr…	GO:0000118 histone deacetylase complex; GO:0000228 nuclear chromosome; GO:0000785 chromatin; GO:0005622 intracellular anatomical structure; GO:0005634 nucleus; GO:0005654 nucleoplasm; GO:0005694 chromosome; GO:0005737 cytoplasm; GO:0005819 spindle; GO:0005829 cytosol; GO:0005856 cytoskeleton; GO:0005874 microtubule; GO:0005876 spindle microtubule; GO:0015630 microtubule cytoskeleton; GO:0016363 n…	GO:0000981 DNA-binding transcription factor activity, RNA polymerase II-specific; GO:0001067 transcription regulatory region nucleic acid binding; GO:0003676 nucleic acid binding; GO:0003677 DNA binding; GO:0003682 chromatin binding; GO:0003700 DNA-binding transcription factor activity; GO:0003712 transcription coregulator activity; GO:0003714 transcription corepressor activity; GO:0005102 signal…	PF00249	PF00249 Myb-like DNA-binding domain	K	KOG1878	Nuclear receptor coregulator SMRT/SMRTER, contains Myb-like domains	WP236 ADIPOGENESIS;WP138 ANDROGEN RECEPTOR SIGNALING PATHWAY;WP2586 ARYL HYDROCARBON RECEPTOR PATHWAY WP2586;WP268 NOTCH SIGNALING;WP61 NOTCH SIGNALING PATHWAY;WP4312 RETT SYNDROME CAUSING GENES	http://www.wikipathways.org/instance/WP236_r105873;http://www.wikipathways.org/instance/WP138_r120688;http://www.wikipathways.org/instance/WP2586_r120796;http://www.wikipathways.org/instance/WP268_r117167;http://www.wikipathways.org/instance/WP61_r120637;http://www.wikipathways.org/instance/WP4312_r119230	Transcription factor	R-HSA-1266738 Developmental Biology;R-HSA-1430728 Metabolism;R-HSA-157118 Signaling by NOTCH;R-HSA-162582 Signal Transduction;R-HSA-1643685 Disease;R-HSA-170834 Signaling by TGF-beta Receptor Complex;R-HSA-1980143 Signaling by NOTCH1;R-HSA-1989781 PPARA activates gene expression;R-HSA-2122947 NOTCH1 Intracellular Domain Regulates Transcription;R-HSA-212436 Generic Transcription Pathway;R-HSA-2173…		ESTROGEN RESPONSE EARLY;ESTROGEN RESPONSE LATE;TGF BETA SIGNALING;WNT BETA CATENIN SIGNALING	https://www.gsea-msigdb.org/gsea/msigdb/cards/HALLMARK_ESTROGEN_RESPONSE_EARLY;https://www.gsea-msigdb.org/gsea/msigdb/cards/HALLMARK_ESTROGEN_RESPONSE_LATE;https://www.gsea-msigdb.org/gsea/msigdb/cards/HALLMARK_TGF_BETA_SIGNALING;https://www.gsea-msigdb.org/gsea/msigdb/cards/HALLMARK_WNT_BETA_CATENIN_SIGNALING
Q9Y618	1595	S	0.522213	0.00941044	Down	Nuclear receptor corepressor 2 OS=Homo sapiens OX=9606 GN=NCOR2 PE=1 SV=3	NCOR2	1	EIAKS(1.0)PHSTVPEHHPHPISPYEHLLR	8	8	S5	1.90075e-14	3088.52	1071951	953705	931659	1.56264e+06	1715091	2385304	0.629257	0.559844	0.546902	0.917303	1.00679	1.40022	nucleus	K06065	NCOR2, SMRT; nuclear receptor co-repressor 2	map04330 Notch signaling pathway	GO:0000122 negative regulation of transcription by RNA polymerase II; GO:0000226 microtubule cytoskeleton organization; GO:0001701 in utero embryonic development; GO:0001932 regulation of protein phosphorylation; GO:0001933 negative regulation of protein phosphorylation; GO:0003007 heart morphogenesis; GO:0006109 regulation of carbohydrate metabolic process; GO:0006110 regulation of glycolytic pr…	GO:0000118 histone deacetylase complex; GO:0000228 nuclear chromosome; GO:0000785 chromatin; GO:0005622 intracellular anatomical structure; GO:0005634 nucleus; GO:0005654 nucleoplasm; GO:0005694 chromosome; GO:0005737 cytoplasm; GO:0005819 spindle; GO:0005829 cytosol; GO:0005856 cytoskeleton; GO:0005874 microtubule; GO:0005876 spindle microtubule; GO:0015630 microtubule cytoskeleton; GO:0016363 n…	GO:0000981 DNA-binding transcription factor activity, RNA polymerase II-specific; GO:0001067 transcription regulatory region nucleic acid binding; GO:0003676 nucleic acid binding; GO:0003677 DNA binding; GO:0003682 chromatin binding; GO:0003700 DNA-binding transcription factor activity; GO:0003712 transcription coregulator activity; GO:0003714 transcription corepressor activity; GO:0005102 signal…	PF00249	PF00249 Myb-like DNA-binding domain	K	KOG1878	Nuclear receptor coregulator SMRT/SMRTER, contains Myb-like domains	WP236 ADIPOGENESIS;WP138 ANDROGEN RECEPTOR SIGNALING PATHWAY;WP2586 ARYL HYDROCARBON RECEPTOR PATHWAY WP2586;WP268 NOTCH SIGNALING;WP61 NOTCH SIGNALING PATHWAY;WP4312 RETT SYNDROME CAUSING GENES	http://www.wikipathways.org/instance/WP236_r105873;http://www.wikipathways.org/instance/WP138_r120688;http://www.wikipathways.org/instance/WP2586_r120796;http://www.wikipathways.org/instance/WP268_r117167;http://www.wikipathways.org/instance/WP61_r120637;http://www.wikipathways.org/instance/WP4312_r119230	Transcription factor	R-HSA-1266738 Developmental Biology;R-HSA-1430728 Metabolism;R-HSA-157118 Signaling by NOTCH;R-HSA-162582 Signal Transduction;R-HSA-1643685 Disease;R-HSA-170834 Signaling by TGF-beta Receptor Complex;R-HSA-1980143 Signaling by NOTCH1;R-HSA-1989781 PPARA activates gene expression;R-HSA-2122947 NOTCH1 Intracellular Domain Regulates Transcription;R-HSA-212436 Generic Transcription Pathway;R-HSA-2173…		ESTROGEN RESPONSE EARLY;ESTROGEN RESPONSE LATE;TGF BETA SIGNALING;WNT BETA CATENIN SIGNALING	https://www.gsea-msigdb.org/gsea/msigdb/cards/HALLMARK_ESTROGEN_RESPONSE_EARLY;https://www.gsea-msigdb.org/gsea/msigdb/cards/HALLMARK_ESTROGEN_RESPONSE_LATE;https://www.gsea-msigdb.org/gsea/msigdb/cards/HALLMARK_TGF_BETA_SIGNALING;https://www.gsea-msigdb.org/gsea/msigdb/cards/HALLMARK_WNT_BETA_CATENIN_SIGNALING
Q9Y618	2258	S	0.574956	0.00021431	Down	Nuclear receptor corepressor 2 OS=Homo sapiens OX=9606 GN=NCOR2 PE=1 SV=3	NCOR2	1	S(1.0)PGNTSQPPAFFSK	20	20	S1	1.17263e-06	1544.68	22847994	20283604	21960054	36909976	36628932	39672598	0.784471	0.696424	0.753984	1.26728	1.25763	1.36213	nucleus	K06065	NCOR2, SMRT; nuclear receptor co-repressor 2	map04330 Notch signaling pathway	GO:0000122 negative regulation of transcription by RNA polymerase II; GO:0000226 microtubule cytoskeleton organization; GO:0001701 in utero embryonic development; GO:0001932 regulation of protein phosphorylation; GO:0001933 negative regulation of protein phosphorylation; GO:0003007 heart morphogenesis; GO:0006109 regulation of carbohydrate metabolic process; GO:0006110 regulation of glycolytic pr…	GO:0000118 histone deacetylase complex; GO:0000228 nuclear chromosome; GO:0000785 chromatin; GO:0005622 intracellular anatomical structure; GO:0005634 nucleus; GO:0005654 nucleoplasm; GO:0005694 chromosome; GO:0005737 cytoplasm; GO:0005819 spindle; GO:0005829 cytosol; GO:0005856 cytoskeleton; GO:0005874 microtubule; GO:0005876 spindle microtubule; GO:0015630 microtubule cytoskeleton; GO:0016363 n…	GO:0000981 DNA-binding transcription factor activity, RNA polymerase II-specific; GO:0001067 transcription regulatory region nucleic acid binding; GO:0003676 nucleic acid binding; GO:0003677 DNA binding; GO:0003682 chromatin binding; GO:0003700 DNA-binding transcription factor activity; GO:0003712 transcription coregulator activity; GO:0003714 transcription corepressor activity; GO:0005102 signal…	PF00249	PF00249 Myb-like DNA-binding domain	K	KOG1878	Nuclear receptor coregulator SMRT/SMRTER, contains Myb-like domains	WP236 ADIPOGENESIS;WP138 ANDROGEN RECEPTOR SIGNALING PATHWAY;WP2586 ARYL HYDROCARBON RECEPTOR PATHWAY WP2586;WP268 NOTCH SIGNALING;WP61 NOTCH SIGNALING PATHWAY;WP4312 RETT SYNDROME CAUSING GENES	http://www.wikipathways.org/instance/WP236_r105873;http://www.wikipathways.org/instance/WP138_r120688;http://www.wikipathways.org/instance/WP2586_r120796;http://www.wikipathways.org/instance/WP268_r117167;http://www.wikipathways.org/instance/WP61_r120637;http://www.wikipathways.org/instance/WP4312_r119230	Transcription factor	R-HSA-1266738 Developmental Biology;R-HSA-1430728 Metabolism;R-HSA-157118 Signaling by NOTCH;R-HSA-162582 Signal Transduction;R-HSA-1643685 Disease;R-HSA-170834 Signaling by TGF-beta Receptor Complex;R-HSA-1980143 Signaling by NOTCH1;R-HSA-1989781 PPARA activates gene expression;R-HSA-2122947 NOTCH1 Intracellular Domain Regulates Transcription;R-HSA-212436 Generic Transcription Pathway;R-HSA-2173…		ESTROGEN RESPONSE EARLY;ESTROGEN RESPONSE LATE;TGF BETA SIGNALING;WNT BETA CATENIN SIGNALING	https://www.gsea-msigdb.org/gsea/msigdb/cards/HALLMARK_ESTROGEN_RESPONSE_EARLY;https://www.gsea-msigdb.org/gsea/msigdb/cards/HALLMARK_ESTROGEN_RESPONSE_LATE;https://www.gsea-msigdb.org/gsea/msigdb/cards/HALLMARK_TGF_BETA_SIGNALING;https://www.gsea-msigdb.org/gsea/msigdb/cards/HALLMARK_WNT_BETA_CATENIN_SIGNALING
Q9Y618	1971	S	0.49007	0.00315048	Down	Nuclear receptor corepressor 2 OS=Homo sapiens OX=9606 GN=NCOR2 PE=1 SV=3	NCOR2	0.991	SGLEPASS(0.991)PSK	9	9	S8	0.000322345	1139.5	7.01857e+06	4952413	6.22869e+06	13383392	11292442	12461030	0.701631	0.495081	0.622668	1.33791	1.12888	1.2457	nucleus	K06065	NCOR2, SMRT; nuclear receptor co-repressor 2	map04330 Notch signaling pathway	GO:0000122 negative regulation of transcription by RNA polymerase II; GO:0000226 microtubule cytoskeleton organization; GO:0001701 in utero embryonic development; GO:0001932 regulation of protein phosphorylation; GO:0001933 negative regulation of protein phosphorylation; GO:0003007 heart morphogenesis; GO:0006109 regulation of carbohydrate metabolic process; GO:0006110 regulation of glycolytic pr…	GO:0000118 histone deacetylase complex; GO:0000228 nuclear chromosome; GO:0000785 chromatin; GO:0005622 intracellular anatomical structure; GO:0005634 nucleus; GO:0005654 nucleoplasm; GO:0005694 chromosome; GO:0005737 cytoplasm; GO:0005819 spindle; GO:0005829 cytosol; GO:0005856 cytoskeleton; GO:0005874 microtubule; GO:0005876 spindle microtubule; GO:0015630 microtubule cytoskeleton; GO:0016363 n…	GO:0000981 DNA-binding transcription factor activity, RNA polymerase II-specific; GO:0001067 transcription regulatory region nucleic acid binding; GO:0003676 nucleic acid binding; GO:0003677 DNA binding; GO:0003682 chromatin binding; GO:0003700 DNA-binding transcription factor activity; GO:0003712 transcription coregulator activity; GO:0003714 transcription corepressor activity; GO:0005102 signal…	PF00249	PF00249 Myb-like DNA-binding domain	K	KOG1878	Nuclear receptor coregulator SMRT/SMRTER, contains Myb-like domains	WP236 ADIPOGENESIS;WP138 ANDROGEN RECEPTOR SIGNALING PATHWAY;WP2586 ARYL HYDROCARBON RECEPTOR PATHWAY WP2586;WP268 NOTCH SIGNALING;WP61 NOTCH SIGNALING PATHWAY;WP4312 RETT SYNDROME CAUSING GENES	http://www.wikipathways.org/instance/WP236_r105873;http://www.wikipathways.org/instance/WP138_r120688;http://www.wikipathways.org/instance/WP2586_r120796;http://www.wikipathways.org/instance/WP268_r117167;http://www.wikipathways.org/instance/WP61_r120637;http://www.wikipathways.org/instance/WP4312_r119230	Transcription factor	R-HSA-1266738 Developmental Biology;R-HSA-1430728 Metabolism;R-HSA-157118 Signaling by NOTCH;R-HSA-162582 Signal Transduction;R-HSA-1643685 Disease;R-HSA-170834 Signaling by TGF-beta Receptor Complex;R-HSA-1980143 Signaling by NOTCH1;R-HSA-1989781 PPARA activates gene expression;R-HSA-2122947 NOTCH1 Intracellular Domain Regulates Transcription;R-HSA-212436 Generic Transcription Pathway;R-HSA-2173…		ESTROGEN RESPONSE EARLY;ESTROGEN RESPONSE LATE;TGF BETA SIGNALING;WNT BETA CATENIN SIGNALING	https://www.gsea-msigdb.org/gsea/msigdb/cards/HALLMARK_ESTROGEN_RESPONSE_EARLY;https://www.gsea-msigdb.org/gsea/msigdb/cards/HALLMARK_ESTROGEN_RESPONSE_LATE;https://www.gsea-msigdb.org/gsea/msigdb/cards/HALLMARK_TGF_BETA_SIGNALING;https://www.gsea-msigdb.org/gsea/msigdb/cards/HALLMARK_WNT_BETA_CATENIN_SIGNALING
Q9Y2W1	874	T	0.343699	0.00178436	Down	Thyroid hormone receptor-associated protein 3 OS=Homo sapiens OX=9606 GN=THRAP3 PE=1 SV=2	THRAP3	1	EEEWDPEYT(1.0)PK	28	16	T9	2.98123e-07	1772.72	7.84645e+06	5.22068e+06	7.95256e+06	19713192	2.2389e+07	1.90552e+07	0.696028	0.463106	0.70544	1.74868	1.98604	1.69031	nucleus	K13112	THRAP3; thyroid hormone receptor-associated protein 3		GO:0000381 regulation of alternative mRNA splicing, via spliceosome; GO:0000956 nuclear-transcribed mRNA catabolic process; GO:0006139 nucleobase-containing compound metabolic process; GO:0006351 transcription, DNA-templated; GO:0006352 DNA-templated transcription, initiation; GO:0006355 regulation of transcription, DNA-templated; GO:0006357 regulation of transcription by RNA polymerase II; GO:00…	GO:0005622 intracellular anatomical structure; GO:0005634 nucleus; GO:0005654 nucleoplasm; GO:0016592 mediator complex; GO:0016604 nuclear body; GO:0016607 nuclear speck; GO:0031974 membrane-enclosed lumen; GO:0031981 nuclear lumen; GO:0032991 protein-containing complex; GO:0043226 organelle; GO:0043227 membrane-bounded organelle; GO:0043229 intracellular organelle; GO:0043231 intracellular membr…	GO:0000976 transcription cis-regulatory region binding; GO:0000977 RNA polymerase II transcription regulatory region sequence-specific DNA binding; GO:0001067 transcription regulatory region nucleic acid binding; GO:0003676 nucleic acid binding; GO:0003677 DNA binding; GO:0003690 double-stranded DNA binding; GO:0003712 transcription coregulator activity; GO:0003713 transcription coactivator activ…						WP3594 CIRCADIAN RHYTHM GENES;WP2916 INTERACTOME OF POLYCOMB REPRESSIVE COMPLEX 2 PRC2	http://www.wikipathways.org/instance/WP3594_r117682;http://www.wikipathways.org/instance/WP2916_r104425	Transcription factor	R-HSA-1266738 Developmental Biology;R-HSA-1430728 Metabolism;R-HSA-1989781 PPARA activates gene expression;R-HSA-381340 Transcriptional regulation of white adipocyte differentiation;R-HSA-400206 Regulation of lipid metabolism by PPARalpha;R-HSA-556833 Metabolism of lipids	https://reactome.org/PathwayBrowser/#/R-HSA-1266738;https://reactome.org/PathwayBrowser/#/R-HSA-1430728;https://reactome.org/PathwayBrowser/#/R-HSA-1989781;https://reactome.org/PathwayBrowser/#/R-HSA-381340;https://reactome.org/PathwayBrowser/#/R-HSA-400206;https://reactome.org/PathwayBrowser/#/R-HSA-556833
Q9Y242	263	T	0.574489	0.00971142	Down	Transcription factor 19 OS=Homo sapiens OX=9606 GN=TCF19 PE=1 SV=2	TCF19	1	APLT(1.0)PTGNR	9	9	T4	0.0118968	1006.47	1.54821e+06	1.17649e+06	1.38486e+06	2.42798e+06	2.00738e+06	2.71807e+06	0.917405	0.697138	0.820609	1.43872	1.18948	1.61061	nucleus				GO:0000082 G1/S transition of mitotic cell cycle; GO:0000278 mitotic cell cycle; GO:0006355 regulation of transcription, DNA-templated; GO:0006357 regulation of transcription by RNA polymerase II; GO:0007049 cell cycle; GO:0008283 cell population proliferation; GO:0009889 regulation of biosynthetic process; GO:0009987 cellular process; GO:0010468 regulation of gene expression; GO:0010556 regulati…	GO:0005622 intracellular anatomical structure; GO:0005634 nucleus; GO:0043226 organelle; GO:0043227 membrane-bounded organelle; GO:0043229 intracellular organelle; GO:0043231 intracellular membrane-bounded organelle;	GO:0003700 DNA-binding transcription factor activity; GO:0140110 transcription regulator activity;								Transcription factor			E2F TARGETS	https://www.gsea-msigdb.org/gsea/msigdb/cards/HALLMARK_E2F_TARGETS
Q9UQR1	222	T	0.28715	0.00196198	Down	Zinc finger protein 148 OS=Homo sapiens OX=9606 GN=ZNF148 PE=1 SV=2	ZNF148	1	IHT(1.0)GEKPFR	3	7	T3	5.09437e-05	1164.56	3.70147e+06	3.79274e+06	2391931	9505892	12362370	12560221	0.478601	0.490401	0.309277	1.22911	1.59846	1.62404	nucleus	K24370	ZNF148; zinc finger protein 148		GO:0000003 reproduction; GO:0000122 negative regulation of transcription by RNA polymerase II; GO:0002376 immune system process; GO:0002520 immune system development; GO:0006139 nucleobase-containing compound metabolic process; GO:0006351 transcription, DNA-templated; GO:0006355 regulation of transcription, DNA-templated; GO:0006357 regulation of transcription by RNA polymerase II; GO:0006366 tra…	GO:0005622 intracellular anatomical structure; GO:0005634 nucleus; GO:0005737 cytoplasm; GO:0005794 Golgi apparatus; GO:0012505 endomembrane system; GO:0043226 organelle; GO:0043227 membrane-bounded organelle; GO:0043229 intracellular organelle; GO:0043231 intracellular membrane-bounded organelle;	GO:0000976 transcription cis-regulatory region binding; GO:0000977 RNA polymerase II transcription regulatory region sequence-specific DNA binding; GO:0000978 RNA polymerase II cis-regulatory region sequence-specific DNA binding; GO:0000981 DNA-binding transcription factor activity, RNA polymerase II-specific; GO:0000987 cis-regulatory region sequence-specific DNA binding; GO:0001067 transcriptio…	PF00096	PF00096 Zinc finger, C2H2 type	R	KOG1721	FOG: Zn-finger			Transcription factor
[truncated: 234 more rows]
