# Supplementary material for: CDK1-driven phosphorylation networks promote glioblastoma progression via MAP1B-mediated microtubule destabilization
Source: Front Oncol. 2026 Jan 14;15:1646698. doi: 10.3389/fonc.2025.1646698 (PMC12846947; doi:10.3389/fonc.2025.1646698)
Supplement: Supplementary file 3 [file Table2.xlsx]

## Sheet: description
Tabel S2
The overlap of CPTAC phosphoproteome data with CDK1-regulated phosphosites

## Sheet: S2
P site	CDK/ctrl DEP regulated type	id	symbol	phosphosites	peptide	HR	HR.95L	HR.95H	pvalue
ADD2_S697	Down	ADD2:NP_001171983.1:S697.1	ADD2	S697	DKTESVTSGPMSPEGsPSK	0.634667	0.42997	0.936814	0.0221082
AHNAK_S4520	Down	AHNAK:NP_001333374.1:S4520	AHNAK	S4520	SPQIsMSDIDLNLK	1.56321	1.07947	2.26373	0.0180419
AKAP12_S514	Down	AKAP12:NP_005091.2:S514	AKAP12	S514	VQGsPLK	0.735972	0.54802	0.988385	0.0415883
C9orf78_S261	Down	C9orf78:NP_057604.1:S261	C9orf78	S261	VGDTEKPEPERsPPNR	0.536184	0.321044	0.895493	0.0172297
CLASP1_S1091	Down	CLASP1:NP_056097.1:S1091	CLASP1	S1091	NSSNTSVGsPSNTIGR	0.728297	0.533579	0.994072	0.0457794
COPG1_T594	Down	COPG1:NP_057212.1:T594	COPG1	T594	TEStPITAVK	0.244805	0.0677814	0.884156	0.0317234
CWC22_S61	Down	CWC22:NP_065994.1:S61	CWC22	S61	GRsYDSSMESR	0.197441	0.0492961	0.790791	0.0219341
DICER1_S1160	Down	DICER1:NP_001258211.1:S1160	DICER1	S1160	TLLSEsPGK	10.9078	1.57166	75.7033	0.0156328
EGLN1_S125	Down	EGLN1:NP_071334.1:S125	EGLN1	S125	AKPPADPAAAAsPCR	0.725586	0.530719	0.992003	0.0444016
ERRFI1_S251	Down	ERRFI1:NP_061821.1:S251	ERRFI1	S251	SHsGPAGSFNK	1.55652	1.1047	2.19313	0.0114336
ERRFI1_S326	Down	ERRFI1:NP_061821.1:S326	ERRFI1	S326	VPPREPLsPSNSR	2.17414	1.10199	4.28941	0.0250857
ERRFI1_T127	Down	ERRFI1:NP_061821.1:T127	ERRFI1	T127	LTVNGVCAStPPLTPIK	3.40852	1.76549	6.58062	0.000258689
ERRFI1_T131	Down	ERRFI1:NP_061821.1:T131	ERRFI1	T131	LTVNGVCASTPPLtPIK	2.97483	1.62397	5.44936	0.000415617
FAM83G_S634	Down	FAM83G:NP_001035088.2:S634	FAM83G	S634	RHsEQVANGPTPPPR	0.15189	0.0394765	0.584409	0.00611974
FLII_S436	Down	FLII:NP_002009.1:S436.2	FLII	S436	DsAQDDQAK	16.8831	2.68252	106.258	0.00260124
FZR1_S138	Down	FZR1:NP_001129670.1:S138	FZR1	S138	RSsPDDGNDVSPYSLSPVSNK	0.0673263	0.0123451	0.367176	0.0018232
HRH1_S363	Down	HRH1:NP_000852.1:S363	HRH1	S363	TDsDTTTETAPGK	1.3701	1.01602	1.84757	0.0390025
IL6ST_T670	Down	IL6ST:NP_002175.2:T670.1	IL6ST	T670	SHIAQWSPHtPPRHNFNSK	0.421625	0.197014	0.902309	0.0260962
IRF2BP2_S175	Down	IRF2BP2:NP_892017.2:S175	IRF2BP2	S175	LEEPPELNRQsPNPR	0.498235	0.282073	0.880049	0.0163871
LRRC47_S431	Down	LRRC47:NP_065761.1:S431.1	LRRC47	S431	QsVSGLHR	2.45745	1.12275	5.37883	0.0244714
MAP1B_S1260	Down	MAP1B:NP_005900.2:S1260	MAP1B	S1260	SPSLsPSPPSPLEK	1.49107	1.01294	2.19488	0.0428519
MAP1B_S1899	Down	MAP1B:NP_005900.2:S1899	MAP1B	S1899	TsDVGGYYYEK	1.60104	1.19295	2.14872	0.00171712
MAP1B_S1939	Down	MAP1B:NP_005900.2:S1939	MAP1B	S1939	TPEDGDYsYEIIEK	2.0619	1.05068	4.04639	0.0354072
MAP1B_S2209	Down	MAP1B:NP_005900.2:S2209	MAP1B	S2209	HMDPPPAPVQDRsPSPR	1.64612	1.02718	2.638	0.03832
MAP1B_S2271	Down	MAP1B:NP_005900.2:S2271.2	MAP1B	S2271	PLAAsPK	5.64684	1.62362	19.6393	0.00648752
MAP1B_S832	Down	MAP1B:NP_005900.2:S832	MAP1B	S832	SLMSsPEDLTK	1.53369	1.17969	1.99394	0.00140256
MARCKS_S27	Down	MARCKS:NP_002347.5:S27	MARCKS	S27	GEAAAERPGEAAVASsPSK	0.78617	0.61922	0.998132	0.0482324
MEPCE_S60	Down	MEPCE:NP_062552.2:S60	MEPCE	S60	CAPSAGsPAAAVGR	0.486376	0.24183	0.978214	0.0432023
MICALL1_S644	Down	MICALL1:NP_203744.1:S644	MICALL1	S644	KPSPAAsPATK	1.40887	1.00185	1.98126	0.0487738
MPRIP_S292	Down	MPRIP:NP_055949.2:S292.1	MPRIP	S292	AEEQQLPPPLSPPsPSTPNHRR	0.401754	0.184057	0.876938	0.0220395
NDEL1_S194	Down	NDEL1:NP_110435.1:S194	NDEL1	S194	sAPSSPTLDCEK	1.73091	1.07247	2.79362	0.0246768
NDRG1_S330	Down	NDRG1:NP_001128714.1:S330	NDRG1	S330	TAsGSSVTSLDGTR	1.24698	1.03073	1.5086	0.0231204
NEXN_S80	Down	NEXN:NP_653174.3:S80	NEXN	S80	EMLAsDDEEDVSSK	1.58504	1.05065	2.39125	0.0281302
NIFK_T223	Down	NIFK:NP_115766.3:T223	NIFK	T223	VSGTLDtPEK	0.409707	0.172578	0.972662	0.0430938
NOP58_S502	Down	NOP58:NP_057018.1:S502.1	NOP58	S502	HIKEEPLsEEEPCTSTAIASPEK	0.7149	0.523193	0.976851	0.0351173
NR3C1_T8	Down	NR3C1:NP_001019265.1:T8	NR3C1	T8	ESLtPGREENPSSVLAQER	0.539226	0.305147	0.952867	0.0334892
NRCAM_S1226	Down	NRCAM:NP_001032209.1:S1226.5	NRCAM	S1226	EDAHADPEIQPMKEDDGTFGEYsDAEDHKPLK	0.658253	0.450491	0.961833	0.0306897
NRIP1_S807	Down	NRIP1:NP_003480.2:S807	NRIP1	S807	SEPVsPQDFSFSK	0.38365	0.168506	0.873486	0.0224785
NUCKS1_T179	Down	NUCKS1:NP_073568.2:T179	NUCKS1	T179	ATVtPSPVK	0.569782	0.350823	0.9254	0.0230088
PAXX_S148	Down	PAXX:NP_001316607.1:S148.1	PAXX	S148	LAAAEETAVsPRK	8.96136	1.69436	47.3961	0.00986705
PHKB_S684	Down	PHKB:NP_000284.1:S684	PHKB	S684	sFEELEPPK	3.8806	1.11467	13.5099	0.0331284
PHLDB2_S415	Down	PHLDB2:NP_001127910.1:S415.1	PHLDB2	S415	SsISSISGR	2.07517	1.05487	4.08233	0.0344561
PLEC_S125	Down	PLEC:NP_958782.1:S125	PLEC	S125	TPHVQAVQGPLGsPPK	1.67587	1.10011	2.55297	0.0162073
PPP1R18_S125	Down	PPP1R18:NP_001128342.1:S125	PPP1R18	S125	RPsPGEMR	1.5094	1.01689	2.24044	0.0410431
PRR5L_S28	Down	PRR5L:NP_001153639.1:S28	PRR5L	S28	FMsSPVLSDLPR	1.7234	1.07686	2.75811	0.0232922
RBL1_T369	Down	RBL1:NP_002886.2:T369	RBL1	T369	SFAPStPLTGR	0.275476	0.103149	0.735702	0.0101008
RBM15_S741	Down	RBM15:NP_073605.4:S741.1	RBM15	S741	TTAPTEGKsPLKK	0.555354	0.311671	0.989566	0.0459826
RGL2_T752	Down	RGL2:NP_004752.1:T752	RGL2	T752	SSTATPGVTSGPSASGtPPSEGGGGSFPR	0.403562	0.181913	0.895275	0.0256099
RIOK2_S380	Down	RIOK2:NP_060813.2:S380	RIOK2	S380	SSGDPEQIKEDsLSEESADAR	0.450881	0.243297	0.83558	0.0113852
RNF4_S95	Down	RNF4:NP_001171938.1:S95	RNF4	S95	RLPQDHADSCVVSsDDEELSR	0.139907	0.0196548	0.995889	0.049521
RPS6KB1_S427	Down	RPS6KB1:NP_003152.1:S427	RPS6KB1	S427	EKFsFEPK	2.1024	1.07918	4.0958	0.0289691
RTN1_T279	Down	RTN1:NP_066959.1:T279	RTN1	T279	RAPQITtPVK	0.78865	0.624831	0.995419	0.0456503
SELENOS_S140	Down	SELENOS:NP_060915.2:S140	SELENOS	S140	KPQEEDsPGPSTSSVLK	0.491384	0.255414	0.945361	0.0333151
SF3B1_T211	Down	SF3B1:NP_036565.2:T211	SF3B1	T211	WDQTADQTPGAtPKK	0.514598	0.294453	0.899334	0.0196763
SIPA1L3_S1364	Down	SIPA1L3:NP_055888.1:S1364.1	SIPA1L3	S1364	REVsPAPAVAGQSK	0.579512	0.369192	0.909648	0.0177102
SLAIN2_S353	Down	SLAIN2:NP_065897.1:S353	SLAIN2	S353	NSPRPsPKQSPR	0.564021	0.324308	0.980919	0.0425404
SPAST_S268	Down	SPAST:NP_055761.2:S268	SPAST	S268	APsYSGLSMVSGVK	4.33389	1.22531	15.3289	0.0228929
SPECC1_S425	Down	SPECC1:NP_001028725.1:S425	SPECC1	S425	TILETsFHQHR	65.9703	1.03192	4217.45	0.0482936
SRRM2_S2690	Down	SRRM2:NP_057417.3:S2690	SRRM2	S2690	sLSYSPVER	0.333324	0.137077	0.810531	0.0153796
STAMBPL1_S242	Down	STAMBPL1:NP_065850.1:S242	STAMBPL1	S242	SDATNYASHsPPVNR	0.57904	0.338249	0.991243	0.0463676
STK17A_S28	Down	STK17A:NP_004751.2:S28	STK17A	S28	GLsGPCRPPPPPQAR	0.431467	0.237326	0.784423	0.00584958
STK39_S371	Down	STK39:NP_037365.2:S371	STK39	S371	VPGSsGHLHK	1.30196	1.0321	1.64239	0.0259743
SYNM_T598	Down	SYNM:NP_663780.2:T598	SYNM	T598	GLQtPVK	0.495104	0.290335	0.844293	0.00983714
TACC3_S250	Down	TACC3:NP_006333.1:S250	TACC3	S250	HGGVCAPAAVATsPPGAIPK	2.07533	1.03048	4.1796	0.0409513
TCEAL1_S28	Down	TCEAL1:NP_001006640.1:S28	TCEAL1	S28	TDEERPPVEHsPEK	0.393921	0.199525	0.777716	0.00726747
TRIM33_S1119	Down	TRIM33:NP_056990.3:S1119	TRIM33	S1119	sDERPVHIK	0.637558	0.422217	0.962729	0.0323059
UBAP2L_S604	Down	UBAP2L:NP_055662.3:S604	UBAP2L	S604	RYPsSISSSPQK	3.54744	1.1872	10.6	0.0233771
YRDC_S60	Down	YRDC:NP_078916.3:S60	YRDC	S60	LPGSGAVQAAsPER	2.5456	1.10226	5.87891	0.0286738
ZC3H4_S1269	Down	ZC3H4:NP_055983.1:S1269	ZC3H4	S1269	TGSGsPFAGNSPAR	0.540263	0.352338	0.828421	0.00475722
ZNF638_S1401	Down	ZNF638:NP_001014972.1:S1401	ZNF638	S1401	AVIVSsPK	0.57424	0.347598	0.948659	0.0303307
